# Supplementary material for: Transcriptomic Profile Analysis of Brain Tissue in the Absence of Functional TRPM8 Calcium Channel
Source: Biomedicines. 2024 Dec 31;13(1):75. doi: 10.3390/biomedicines13010075 (PMC11760472; doi:10.3390/biomedicines13010075)
Supplement: Supplementary file 1 [file biomedicines-13-00075-s001.zip]

Archive with 3 entries (3 files):
- Supplementary Data.pdf
- SupplementaryTable S1.xlsx
- SupplementaryTable S2.xlsx
