# Supplementary material for: Transcriptomic Profile Analysis of Brain Tissue in the Absence of Functional TRPM8 Calcium Channel
Source: Biomedicines. 2024 Dec 31;13(1):75. doi: 10.3390/biomedicines13010075 (PMC11760472; doi:10.3390/biomedicines13010075)
Supplement: Supplementary file 1 [file biomedicines-13-00075-s001.zip › SupplementaryTable S1.xlsx]

## Sheet: lncRNA
	lncRNA
	GeneSymbol	Regulation		GeneSymbol	Regulation
	Timm23	up		Gm13594	down
	Ccne1	up		Slc25a10	down
	Gpr107	up		AC167229.1	down
	AK076452	up		AK135753	down
	Taf2	up		Ap1g1	down
	Aktip	up		Tiam2	down
	1700001O22Rik	up		AK018281	down
	Fam213b	up		AK142657	down
	Gm2245	up		Gm10510	down
	uc.471	up		AK082973	down
	Tbck	up		mouselincRNA1552	down
	XLOC_018519	up		Gm12339	down
	Gm15527	up		AK132892	down
	5033430I15Rik	up		Gm29927	down
	Acsl1	up		Taco1os	down
	Maged2	up		1110019D14Rik	down
	Gm37432	up		AK043117	down
	AC154786.1	up		AK149388	down
	AK034266	up		Elmo2	down
	Zic5	up		Arhgef2	down
	Nudt19	up		Inip	down
	Usp29	up		Gm15906	down
	Zfp729a	up		Gm17546	down
	mouselincRNA0463	up		Bst2	down
	Mirg	up		Rbck1	down
	9530082P21Rik	up		AK020824	down
	Gm12711	up		Ict1os	down
	Gm42738	up		Cacfd1	down
	Gm10605	up		Stard3	down
	AK089578	up		Gm20735	down
	AK142920	up		XLOC_025224	down
	Tm6sf1	up		XLOC_006286	down
	Top1mt	up		Gm45572	down
	Gm16146	up		Gm17300	down
	Tmem151a	up		4921531P14Rik	down
	XLOC_004963	up		AK157686	down
	Becn1	up		Mdn1	down
	Pga5	up		AK079498	down
	Cars	up		CT025592.1	down
	1700027F06Rik	up		Gm47796	down
	humanlincRNA1524	up		AK013703	down
	Pank2	up		Gm36278	down
	Stk40	up		Gm48957	down
	XLOC_010999	up		AK156121	down
	Fstl1	up		F630042J09Rik	down
	XLOC_010763	up		Klrb1f	down
	4933433G19Rik	up		AK080127	down
	Abhd18	up		Rap1gap2	down
	Gm43100	up		Cish	down
	Osgepl1	up		AK077057	down
	Mllt6	up		4930429P21Rik	down
	Gm48977	up		C230066G23Rik	down
	4930478E11Rik	up		Dhdds	down
	Upp2	up		AK050352	down
	2610016A17Rik	up		Gm26969	down
	Dnajc7	up		3110039I08Rik	down
	uc.132	up		Thoc5	down
	AK014238	up		Kif15	down
	Tln1	up		Gm16191	down
	Dsel	up		Lrpprc	down
	Pmepa1os	up		AK155988	down
	Ascc1	up		Gm32443	down
	AK054316	up		AK138488	down
	Gm48236	up		Med9os	down
	AI115009	up		mouselincRNA1171	down
	AK040835	up		AK145555	down
	8430419K02Rik	up		Lrfn5	down
	Kif5c	up		1700031L13Rik	down
	Ppp5c	up		Trmt13	down
	C030018K13Rik	up		XLOC_025108	down
	AK087646	up		Snhg20	down
	Pdzd7	up		AK042762	down
	mouselincRNA0113	up		Dhrs7c	down
	Gm47484	up		Gm14396	down
	Plin2	up		Slc25a38	down
	Rbakdn	up		Odf2	down
	AK157059	up		AK158525	down
	Gm16759	up		Epb41l4b	down
	B230206L02Rik	up		Cyb561d2	down
	4933439K11Rik	up		Gm4577	down
	AK039451	up		4930570G19Rik	down
	0610005C13Rik	up		Rad51ap1	down
	Slc28a3	up		Cfap77	down
	AK090164	up		AK143157	down
	Emilin2	up		Styk1	down
	1700061F12Rik	up		Gm48571	down
	Gm13201	up		uc.327	down
	AK015663	up		Gm11738	down
	Mtx1	up		AK078109	down
	AC164558.1	up		2400006E01Rik	down
	Fbrsl1	up		Ganc	down
	uc.355	up		C230072F16Rik	down
	4931406P16Rik	up		AI480526	down
	Mapkap1	up		Khdc4	down
	Gm29050	up		AK041068	down
	Arf4os	up		mouselincRNA0513	down
	Hectd4	up		Lamb3	down
	Mir124-2hg	up		Gm45371	down
	Tpbg	up		2210414B05Rik	down
	4921533I20Rik	up		AK042825	down
	5830408C22Rik	up		AK041910	down
	Tmem163	up		humanlincRNA1764	down
	1700012D14Rik	up		AK083662	down
	Madd	up		AK051538	down
	AK138909	up		Irak2	down
	Adgrv1	up		Gm45267	down
	AK144889	up		Efhc1	down
	Synpo	up		Tmem87b	down
	humanlincRNA0714	up		Gm48924	down
	Tbc1d14	up		Gm12505	down
	1810034E14Rik	up		Gm10785	down
	Gm29542	up		Gm38204	down
	Gpatch8	up		Tcf3	down
	AK044003	up		AK020801	down
	Ikbkg	up		AK051857	down
	Gm49042	up		Gm13564	down
	Zic4	up		AK079608	down
	Gm45741	up		5031439G07Rik	down
	1700055D16Rik	up		uc.204	down
	uc.121	up		XLOC_008116	down
	Gm28653	up		9330159M07Rik	down
	Meis2	up		Snd1	down
	Wdr17	up		Kcna4	down
	Mrps36	up		Platr29	down
	Necap2	up		G630071F17Rik	down
	Fbxl17	up		AK003907	down
	AK153593	up		Alpl	down
	9530077C05Rik	up		Tulp4	down
	Eif4a3	up		Gm31251	down
	Sdccag3	up		2310005E17Rik	down
	uc.394	up		Ghr	down
	Rad50	up		AK016478	down
	Gabrb2	up		Gnl2	down
	4632404M16Rik	up		AK084806	down
	Gm11789	up		A730082K24Rik	down
	Tecr	up		Gm37401	down
	D630024D03Rik	up		Ppm1l	down
	Gm10505	up		Lncpint	down
	AK166307	up		Olfr622	down
	9430018G01Rik	up		AK155478	down
	Ppp4r3a	up		Pkhd1	down
	Ppig	up		Ndufb2	down
	Gm14204	up		XLOC_002620	down
	mouselincRNA0465	up		humanlincRNA0262	down
	Olfr2	up		Mmadhc	down
	AK086781	up		DQ702939	down
	AU019990	up		Col4a5	down
	Gm44899	up		Hoxaas3	down
	Stam	up		Celf4	down
	Gm28564	up		Efl1	down
	4833417C18Rik	up		1700023F02Rik	down
	mouselincRNA0161	up		Gm48923	down
	Irak3	up		Rnf144a	down
	AK046984	up		Gm2415	down
	Ptpn1	up		XLOC_014935	down
	1700080G11Rik	up		Tmem210	down
	Snapc3	up		humanlincRNA1278	down
	Gm29266	up		AK140502	down
	AK014830	up		Gm17751	down
	humanlincRNA2182	up		humanlincRNA1050	down
	Gm28893	up		XLOC_013916	down
	humanlincRNA1193	up		AK135002	down
	Ik	up		uc.155	down
	AK038357	up		Bgn	down
	Fam171a2	up		Gm15265	down
	AK035499	up		Thra	down
	2210406O10Rik	up		Tyms	down
	AC132235.2	up		Gm26868	down
	AK150220	up		Fendrr	down
	Kif26a	up		AK037203	down
	A530001N23Rik	up		4933431E20Rik	down
	1700031F10Rik	up		Gm28076	down
	XLOC_018289	up		AK156362	down
	AK038301	up		AK015627	down
	XLOC_013451	up		Gm1070	down
	Gm14168	up		mouselincRNA1538	down
	Gm17753	up		AK158591	down
	mouselincRNA1400	up		humanlincRNA1553	down
	Gm27202	up		Meis2	down
	AK138421	up		AK089600	down
	humanlincRNA1945	up		AK087314	down
	A930006K02Rik	up		Foxd2os	down
	humanlincRNA2281	up		Usp37	down
	Mfhas1	up		Alox15	down
	Serp2	up		Gm11697	down
	6530403H02Rik	up		humanlincRNA0531	down
	Gm34654	up		Taf15	down
	Camk2d	up		Gm48651	down
	Fbxo31	up		Limch1	down
	Gm32772	up		Coro2a	down
	Gm11716	up		XLOC_019662	down
	Gm36723	up		Mlx	down
	4933407K13Rik	up		AK047761	down
	Ikbkb	up		mouselincRNA0370	down
	Inpp5a	up		AK140569	down
	AK045249	up		Lamp2	down
	Gm11264	up		Anapc1	down
	Gm47144	up		Hars2	down
	Ift140	up		AK133125	down
	Adam11	up		XLOC_020310	down
	Tmeff2	up		AK085169	down
	Gm8883	up		3830406C13Rik	down
	Gm17382	up		Gm36423	down
	Gm49457	up		Ptprt	down
	Gm16554	up		Gm2087	down
	Psmc3	up		2610035D17Rik	down
	Gas2	up		AK043226	down
	Smdt1	up		Ppp4r1	down
	Dnlz	up		A230077H06Rik	down
	Spata6	up		Gm29154	down
	Gm48488	up		1810062O18Rik	down
	Gm44955	up		AK034470	down
	3830408C21Rik	up		Epb41l3	down
	Stk4	up		XLOC_006665	down
	Tmem132d	up		Cadm1	down
	Hdac10	up		1700034H15Rik	down
	Map1b	up		Gm44948	down
	humanlincRNA0794	up		XLOC_013786	down
	BC030501	up		Hsd17b14	down
	Gm13032	up		XLOC_006222	down
	BC034090	up		Gm30806	down
	Ntpcr	up		5830444B04Rik	down
	humanlincRNA2070	up		Scmh1	down
	Pex11b	up		AK076651	down
	Mbd3	up		A430057M04Rik	down
	4933416M07Rik	up		uc.233	down
	AK034693	up		4933411O13Rik	down
	Efcab2	up		Clec18a	down
	Gm32884	up		Mtcl1	down
	AK149486	up		4930417O13Rik	down
	Trpm6	up		humanlincRNA0274	down
	AK047892	up		Grid2	down
	Snx13	up		Cbx6	down
	Gm10857	up		1700084F23Rik	down
	Tmem205	up		Gm47416	down
	Gm9929	up		Gm40375	down
	AK157164	up		AK014377	down
	Gm48538	up		XLOC_005845	down
	Gm26606	up		Gm15947	down
	Mtss1	up		Pvt1	down
	Ctnnal1	up		Gm47666	down
	Spock3	up		Gm13470	down
	AK005575	up		AC087898.3	down
	Ncbp1	up		Cables1	down
	A330049N07Rik	up		XLOC_023637	down
	Gm7097	up		AK140926	down
	Ankrd22	up		XLOC_013140	down
	Shroom3	up		AK047028	down
	Ube2e1	up		Tfap2c	down
	Gm32817	up		BC119421	down
	mouselincRNA1140	up		4933413J09Rik	down
	mouselincRNA0152	up		AK044490	down
	Gm45847	up		Dagla	down
	4930556G22Rik	up		Gm44732	down
	Nmt1	up		XLOC_010294	down
	AK089644	up		Atad5	down
	4930584F24Rik	up		March7	down
	Rps7	up		Hgd	down
	Ezh2	up		AK020087	down
	Phtf1os	up		XLOC_026147	down
	Itga9	up		Nrg4	down
	AK018225	up		Twsg1	down
	AC154806.1	up		Lrrc51	down
	1810059H22Rik	up		Atcayos	down
	G6pc3	up		Rasl10a	down
	Gm12756	up		humanlincRNA2102	down
	Alkbh3	up		AK132859	down
	4930587E11Rik	up		XLOC_008518	down
	Tfpt	up		9130204K15Rik	down
	Gm37986	up		Snhg3	down
	Mir9-3hg	up		Gm15738	down
	Gm44071	up		Gm20362	down
	Fastkd2	up		Gm49448	down
	Sumo1	up		Gm15831	down
	Bend6	up		AK149004	down
	C920006O11Rik	up		Stxbp6	down
	Gm36099	up		Gm47752	down
	Lrrc28	up		Gm44113	down
	Gm19391	up		4930426D05Rik	down
	AK156061	up		Zbtb21	down
	Rap1gap	up		Gm12408	down
	mouselincRNA0909	up		Tmem63b	down
	4933427E13Rik	up		Gm27238	down
	AK085126	up		AK077345	down
	Gpr162	up		Zc3h10	down
	Dpy19l3	up		Dnm3os	down
	Fbxo18	up		D930016D06Rik	down
	AK136499	up		Gm30551	down
	AK033881	up		AK036098	down
	Gm3948	up		Rangrf	down
	Ppp2r5a	up		Smurf2	down
	Slc15a4	up		Mapk7	down
	A930005H10Rik	up		Gm20139	down
	Atxn7l1os1	up		Mus81	down
	Gm5535	up		Sec11a	down
	Mterf3	up		uc.433	down
	Snhg17	up		Phka2	down
	Uqcr11	up		AK013702	down
	Gm2762	up		XLOC_002621	down
	Pfkfb1	up		Padi4	down
	4930453O03Rik	up		Icmt	down
	humanlincRNA2213	up		humanlincRNA0946	down
	E130317F20Rik	up		Gm32754	down
	humanlincRNA0638	up		Gm48784	down
	Gm13609	up		Gm16268	down
	Cytip	up		XLOC_015598	down
	Zc3h3	up		Gm14827	down
	AK158567	up		Mir9-3hg	down
	Gm11274	up		Ptprs	down
	Gm48313	up		Prrc2b	down
	Ndufs3	up		Rsf1os2	down
	XLOC_002819	up		Nemp2	down
	Hoxd3os1	up		AK148945	down
	Wnk3	up		Adap2os	down
	Gm29811	up		Gm32755	down
	mouselincRNA0960	up		Cdk19os	down
	Gm28195	up		Etv4	down
	Sec61a2	up		Arhgef16	down
	Lrrc56	up		Son	down
	Copg2	up		Slc12a6	down
	XLOC_000700	up		Trak1	down
	A430072P03Rik	up		Rnf20	down
	Msantd2	up		Zyx	down
	Gm48295	up		Gm13830	down
	AK078703	up		Gm29536	down
	Zfp638	up		Gm11635	down
	Gm42903	up		Gm31659	down
	Gm12972	up		mouselincRNA1173	down
	Eya2	up		Col25a1	down
	AK142610	up		mouselincRNA0692	down
	Sema6c	up		Abcc3	down
	Gm32921	up		AK136722	down
	Gm43848	up		Slc4a1	down
	Znrd1	up		1700003D09Rik	down
	Nasp	up		XLOC_008726	down
	Ncbp2	up		Gm9776	down
	4931422A03Rik	up		Jpt1	down
	Svop	up		Gm32014	down
	AK153665	up		Ctcf	down
	Cxcl16	up		Ubxn11	down
	Gm16099	up		Sec14l4	down
	AK013590	up		1810019D21Rik	down
	Tmem38b	up		4930405D11Rik	down
	Gm42809	up		uc.69	down
	Rundc3a	up		Unkl	down
	XLOC_012844	up		Gm10482	down
	humanlincRNA2438	up		Gm44151	down
	Kat5	up		AK045129	down
	XLOC_009790	up		AK039133	down
	Ccdc80	up		Rmst	down
	Gm48187	up		4930587A21Rik	down
	uc.172	up		A530006G24Rik	down
	3632454L22Rik	up		Notch1	down
	XLOC_004041	up		XLOC_010272	down
	AK052864	up		Orc3	down
	4932441J04Rik	up		Gm31897	down
	Etl4	up		Gm16551	down
	XLOC_022009	up		Mrpl18	down
	Pate2	up		AK053773	down
	A730004F24Rik	up		Il1b	down
	Hotairm1	up		AK042445	down
	A330093E20Rik	up		AK089778	down
	Meaf6	up		Gm46409	down
	Ubr5	up		humanlincRNA0957	down
	Gm15592	up		4930445N06Rik	down
	Gm42707	up		Otud7b	down
	Parp6	up		Six3os1	down
	humanlincRNA1440	up		Tg	down
	AC118543.1	up		AK032435	down
	Gm38132	up		9530080O11Rik	down
	Mpp3	up		Fstl1	down
	Nrcam	up		Psme4	down
	Gm13209	up		Gm26816	down
	Gm43597	up		Gm13483	down
	Eef2kmt	up		Gm15283	down
	Gm20744	up		Pax8	down
	Src	up		AK085406	down
	Jph3	up		Gm13663	down
	Gm46430	up		AK160987	down
	Gm4208	up		5730522E02Rik	down
	Gm17041	up		Gm26833	down
	Lgals3bp	up		Gm31822	down
	Usp8	up		Gm42723	down
	CT025671.4	up		Gm13583	down
	AK042579	up		2410006H16Rik	down
	Olfr1330	up		Nasp	down
	1110017D15Rik	up		mouselincRNA1309	down
	1810020O05Rik	up		AK141394	down
	AK020759	up		Dync1i2	down
	Smu1	up		Gm35190	down
	1110002L01Rik	up		XLOC_021124	down
	AK077959	up		AK004106	down
	AK032087	up		1700039E22Rik	down
	Helq	up		AK052292	down
	Gm10069	up		Shroom2	down
	humanlincRNA1812	up		Rbfox3	down
	Gm27241	up		Tmem68	down
	Rab2b	up		Dmpk	down
	Gm48491	up		Fam117a	down
	Notch4	up		Gm36723	down
	Gm26721	up		Fcmr	down
	Olfr655	up		Vps72	down
	Gm16863	up		Slc35e2	down
	Mlh1	up		Cyhr1	down
	Gm5464	up		AK014048	down
	Mta3	up		Zdhhc19	down
	Sdr39u1	up		Dnajc7	down
	Col15a1	up		Gm15706	down
	C430014B12Rik	up		Gm26859	down
	Qdpr	up		AK133072	down
	XLOC_000699	up		AK016725	down
	Olfr651	up		Tmub2	down
	Ndufa7	up		uc.470	down
	XLOC_010371	up		AK034230	down
	Vegfc	up		A230009B12Rik	down
	Tmem80	up		Gm2721	down
	Htra1	up		C030047K22Rik	down
	1300002E11Rik	up		XLOC_019769	down
	Dnaja1	up		Prmt1	down
	Gm43351	up		XLOC_006001	down
	Myh10	up		4933406G16Rik	down
	AK134627	up		AW046200	down
	Rrh	up		Gm21992	down
	4930477N07Rik	up		Gm12514	down
	Cep83os	up		Pla2g10	down
	Jak1	up		Gm15893	down
	Tiam1	up		AK053935	down
	Nudcd2	up		Ston2	down
	AK156883	up		F730016J06Rik	down
	Mdn1	up		XLOC_015832	down
	AK136693	up		uc.167	down
	mouselincRNA0066	up		Rnd2	down
	Gm41335	up		Gm47849	down
	1110018N20Rik	up		Sgip1	down
	Gm26546	up		Gm47068	down
	XLOC_000400	up		Slc10a7	down
	Bfsp2	up		AK143806	down
	AK137565	up		AK053963	down
	AK136371	up		XLOC_000997	down
	A430027H14Rik	up		Gm7550	down
	Ermp1	up		Gm9967	down
	Zfp106	up		uc.210	down
	Dars2	up		1600020E01Rik	down
	Gm13049	up		4930455F16Rik	down
	AK043818	up		Zfp672	down
	Gzmm	up		Gm17227	down
	Zfp808	up		Casp9	down
	Sox2ot	up		Gm32772	down
	Gm10556	up		Gm16105	down
	Paupar	up		AK033305	down
	mouselincRNA1097	up		G630064G18Rik	down
	AK085250	up		AK046311	down
	XLOC_011884	up		AK086328	down
	Gm48968	up		Firre	down
	AK034399	up		XLOC_025158	down
	AK044541	up		Micu1	down
	Srsf2	up		XLOC_011047	down
	Gm26856	up		Gm48809	down
	Gm41002	up		0610005C13Rik	down
	D830050J10Rik	up		Aig1	down
	Gm29125	up		9130015G15Rik	down
	AK079507	up		Aak1	down
	AK015433	up		Gt(ROSA)26Sor	down
	Myo7a	up		mouselincRNA1101	down
	9230009I02Rik	up		Angel1	down
	AK031569	up		Gm17201	down
	Pantr1	up		BC051595	down
	Prpf38a	up		AK157590	down
	5530601H04Rik	up		Gm44812	down
	1700013F07Rik	up		Gm45552	down
	AK140535	up		uc.115	down
	Brd3	up		5033403H07Rik	down
	Nadk2	up		Etaa1os	down
	humanlincRNA2190	up		BC050972	down
	AK042429	up		Catsperg1	down
	Ctps2	up		AK153778	down
	Trp73os	up		Prss36	down
	Actn1	up		Ddx58	down
	humanlincRNA1738	up		Gm15589	down
	Fras1	up		AK156228	down
	Lmna	up		Aen	down
	Gm47512	up		Cstf3	down
	Gm15809	up		Cep89	down
	Gm48724	up		Lmtk3	down
	Abca3	up		Trp53i13	down
	4833413E03Rik	up		Slc25a47	down
	Gm44174	up		Aqr	down
	Art5	up		2310034O05Rik	down
	humanlincRNA2406	up		Adgra1	down
	Gm12295	up		Gm43255	down
	Mrps35	up		Nop53	down
	Anapc10	up		4930449E01Rik	down
	Qsox1	up		Gm6116	down
	Cdk10	up		AK081961	down
	AK082637	up		Gm15417	down
	XLOC_000217	up		Ubash3b	down
	Gm20475	up		Gm45323	down
	Gm44787	up		mouselincRNA1083	down
	AK034056	up		Syt2	down
	Rpl22l1	up		Flt3l	down
	AC154760.1	up		Fbxl12os	down
	4930570G19Rik	up		Gm3227	down
	Polk	up		humanlincRNA1951	down
	Mir670hg	up		AC154218.2	down
	Sp9	up		1700008K24Rik	down
	Dtd1	up		Gm26765	down
	Ptpa	up		AK008102	down
	Dtnb	up		Jaml	down
	Mrm3	up		AK171159	down
	AK015850	up		Slc25a53	down
	BC051597	up		Rbm5	down
	AK020967	up		Pard3b	down
	Ndufaf6	up		Gm47460	down
	2210408F21Rik	up		AK132825	down
	2500004C02Rik	up		4933408B17Rik	down
	Nae1	up		Lhx1os	down
	Dnajc24	up		Mospd3	down
	Elovl1	up		Wnt5a	down
	mouselincRNA0913	up		Gm42931	down
	Mthfs	up		Unk	down
	Snrpa1	up		Lrrc1	down
	uc.299	up		humanlincRNA2145	down
	Gm11342	up		humanlincRNA0628	down
	Gm17690	up		Gm16267	down
	Gm43568	up		Gm44659	down
	Gm26569	up		Hcfc1	down
	1700047G03Rik	up		Ggct	down
	XLOC_020158	up		Acvr1	down
	AK139168	up		Gm45883	down
	Tdp2	up		A530053G22Rik	down
	Tmem232	up		Slit2	down
	Vta1	up		AK019048	down
	Iqcg	up		Gm13008	down
	Fkbp1a	up		uc.133	down
	Gm14266	up		XLOC_013842	down
	Gm48045	up		Gm13189	down
	AK037971	up		2810430I11Rik	down
	1700019J19Rik	up		AK086006	down
	Gm26638	up		AK158384	down
	Stat5a	up		Gm16141	down
	Gm12532	up		AK020387	down
	Meis1	up		AK032188	down
	Myo19	up		Gm28075	down
	Mroh1	up		Runx3	down
	humanlincRNA1366	up		Gm10658	down
	mouselincRNA0307	up		Gm38182	down
	Phf14	up		AK035351	down
	Dcun1d1	up		AK155118	down
	Suco	up		Dleu2	down
	Gm28364	up		Gm15397	down
	Svip	up		4931408D14Rik	down
	Col22a1	up		Ino80dos	down
	Casc1	up		Gm11766	down
	AK156635	up		XLOC_003055	down
	Abhd1	up		Vps8	down
	Gm45235	up		AK089815	down
	H3f3aos	up		AK014217	down
	Ecpas	up		humanlincRNA0083	down
	Crybg3	up		AK041368	down
	Slc25a13	up		Lsp1	down
	G3bp2	up		Olfr1193	down
	Psrc1	up		AK090298	down
	Ect2l	up		Psmd5	down
	AK046657	up		Egf	down
	AC129328.1	up		C8g	down
	Rtn4ip1	up		AK052732	down
	Gm47376	up		1700072O05Rik	down
	Gm46123	up		Hid1	down
	XLOC_016787	up		Myrip	down
	Mrpl58	up		Atp13a2	down
	Iqcb1	up		Mink1	down
	Snhg5	up		Gm34250	down
	Rabgap1	up		Ndufb1-ps	down
	AK077070	up		Itsn1	down
	Socs2	up		D2hgdh	down
	9430015G10Rik	up		Erbb2	down
	Gm3252	up		1700051A21Rik	down
	Cyld	up		Gm43154	down
	AK157254	up		mouselincRNA0348	down
	AK163877	up		6030458C11Rik	down
	Lamp2	up		Dcaf6	down
	uc.134	up		Trpc4ap	down
	humanlincRNA1600	up		humanlincRNA2473	down
	Eef1b2	up		AK080246	down
	Pex3	up		4933427I22Rik	down
	Mbd5	up		Zmym1	down
	AK033895	up		AK033920	down
	Mib2	up		AK087877	down
	Sh3yl1	up		Tfdp2	down
	Sox5os2	up		Slc2a12	down
	XLOC_015134	up		AK035480	down
	Sp3os	up		Ifitm7	down
	Slc9a1	up		Cuedc1	down
	uc.57	up		Tcf7l1	down
	Galnt1	up		Gm32591	down
	AK142420	up		AK204365	down
	uc.83	up		Chn1os3	down
	Khdc4	up		Srxn1	down
	Ino80e	up		Gm10384	down
	XLOC_008209	up		6030442E23Rik	down
	Polr2c	up		Gm26740	down
	Rrp1	up		Upk3bl	down
	Efcab3	up		2810404M03Rik	down
	Pam	up		A830036E02Rik	down
	mouselincRNA0436	up		Usp30	down
	Arhgap21	up		Rbl2	down
	AK052538	up		Gm28513	down
	AK031145	up		Mllt10	down
	Pip5k1a	up		Iqcb1	down
	Yars	up		Gm16702	down
	Zfp410	up		Acin1	down
	XLOC_001474	up		Gm45752	down
	Gba2	up		Gm13376	down
	Rbm46os	up		Pfkfb3	down
	Hint2	up		AK047684	down
	Syt11	up		Gm11213	down
	Gm30177	up		AK188772	down
	Rps18	up		Cep57l1	down
	Zbtb24	up		Gm20548	down
	Gm26726	up		Gins1	down
	Gm10244	up		mouselincRNA1514	down
	Ppp2r2d	up		1700100L14Rik	down
	Thsd7a	up		AK144662	down
	Gm20745	up		XLOC_013840	down
	AK018227	up		Sgk1	down
	1700011L22Rik	up		XLOC_010876	down
	XLOC_004996	up		Hook2	down
	XLOC_020229	up		Rbm19	down
	AK050842	up		Raly	down
	A630001G21Rik	up		Gm26555	down
	9130204K15Rik	up		Gdap10	down
	Gm16023	up		Map4k2	down
	Jag2	up		Zmym3	down
	Gm11725	up		humanlincRNA1638	down
	Fam20c	up		2900079G21Rik	down
	Brd7	up		Il15ra	down
	XLOC_021401	up		Slc37a3	down
	AK083579	up		Gm49113	down
	Mgat4c	up		2310061I04Rik	down
	4930565N06Rik	up		St5	down
	Olfr272	up		Gm44226	down
	mouselincRNA1244	up		1500012K07Rik	down
	Gm36529	up		AK077696	down
	AK143701	up		Pglyrp2	down
	AK132132	up		4930581F22Rik	down
	Cpb1	up		9030622O22Rik	down
	Fam214b	up		Ttc3	down
	Ahcyl2	up		Fbxw5	down
	Tlk1	up		Gm47904	down
	uc.85	up		Togaram2	down
	Wdsub1	up		humanlincRNA1145	down
	Gm28563	up		4732414G09Rik	down
	AK021359	up		AK020562	down
	Zfr	up		AK131912	down
	1700011B04Rik	up		Uqcr10	down
	AK046569	up		Sidt1	down
	Mrps9	up		Gm28055	down
	Gm10790	up		mouselincRNA0991	down
	Tug1	up		Slc12a8	down
	AK086101	up		Wwox	down
	AK013121	up		AK078320	down
	A230056P14Rik	up		Gm15787	down
	Gm43566	up		1700121L16Rik	down
	Ralgapb	up		Zfp280d	down
	Trmt10b	up		uc.347	down
	Snhg14	up		Dpp4	down
	Jade2	up		Gm26779	down
	4930455F16Rik	up		Sorbs2	down
	Gm16316	up		Gm45368	down
	AK141418	up		Stx3	down
	Cep295	up		mouselincRNA0942	down
	Cct8	up		Lpcat4	down
	Pabpc1l	up		uc.185	down
	XLOC_005167	up		Extl1	down
	Clstn3	up		AK139058	down
	Gm12828	up		Gm15638	down
	mouselincRNA0016	up		Arpc1b	down
	9630013A20Rik	up		AK149819	down
	Glrx2	up		humanlincRNA0900	down
	Gm31683	up		Map3k14	down
	AK034553	up		1700010K23Rik	down
	XLOC_005236	up		AK170567	down
	Stoml2	up		humanlincRNA1277	down
	XLOC_000537	up		Gm30302	down
	Mrps15	up		Gm13219	down
	Ebf1	up		Gm48956	down
	Gm12348	up		Gm34664	down
	Wrap53	up		Zfp260	down
	humanlincRNA1697	up		Gm34882	down
	Tfb2m	up		Mrc2	down
	Vps50	up		Tasp1	down
	Mdm1	up		AK030266	down
	1700108F19Rik	up		humanlincRNA0307	down
	Auts2	up		AK034701	down
	AK135560	up		AK139435	down
	2810432F15Rik	up		mouselincRNA0480	down
	Zfp68	up		Gm29151	down
	Uqcrq	up		Gng8	down
	Med12	up		Tmem266	down
	Fam149b	up		AK081038	down
	humanlincRNA1824	up		BC028777	down
	Tnks	up		Zfp444	down
	humanlincRNA0305	up		Gm31363	down
	Dkc1	up		AK089651	down
	Gm16225	up		XLOC_023897	down
	XLOC_019217	up		humanlincRNA1797	down
	Grk4	up		Cenpl	down
	Stk24	up		AK015935	down
	mouselincRNA1638	up		Ndufa4l2	down
	mouselincRNA0215	up		1700112J16Rik	down
	AK036686	up		Rpl23	down
	Sirpa	up		AK081892	down
	Gm10366	up		Gm36236	down
	Optn	up		uc.164	down
	D5Ertd579e	up		mouselincRNA1099	down
	AK004223	up		4930557F08Rik	down
	XLOC_018532	up		B3galt5	down
	Gm37065	up		Prob1	down
	AK034901	up		Pgap3	down
	Nup188	up		XLOC_007548	down
	humanlincRNA1364	up		Gm43522	down
	humanlincRNA1677	up		Shisa9	down
	9130015A21Rik	up		Gm44570	down
	Nup160	up		AU022754	down
	Gm15564	up		Crtc2	down
	XLOC_020174	up		Amph	down
	Gm10415	up		Adk	down
	Gm28403	up		AK030544	down
	3110009E18Rik	up		AK140531	down
	B230110C06Rik	up		Proca1	down
	4930563J15Rik	up		Gm26782	down
	Sox5os4	up		Gm40421	down
	CT010433.1	up		Nipsnap1	down
	Gm13383	up		4930417H01Rik	down
	Tbccd1	up		C230088H06Rik	down
	Gm43598	up		Fam168b	down
	Ccnh	up		humanlincRNA2314	down
	Btbd8	up		Gm13944	down
	Gm45881	up		Pgghg	down
	Neb	up		XLOC_026627	down
	humanlincRNA2039	up		humanlincRNA0003	down
	Zfp239	up		Papola	down
	Washc1	up		mouselincRNA0167	down
	AK013461	up		Gm43101	down
	Npr2	up		AC167169.1	down
	XLOC_011872	up		Racgap1	down
	XLOC_001752	up		Gm35850	down
	Pwwp2a	up		uc.147	down
	Shmt2	up		AK156582	down
	Sucla2	up		Sugp2	down
	Dhdh	up		4933440M02Rik	down
	Nespas	up		Xylb	down
	AC131800.1	up		Polm	down
	humanlincRNA0272	up		Zfp644	down
	humanlincRNA2164	up		AK154311	down
	Rubcn	up		Recql5	down
	AC109204.1	up		Spata20	down
	Fam228b	up		Gm46376	down
	AK143705	up		Adap1	down
	Gm45086	up		Crb2	down
	Fam192a	up		AI847159	down
	1810021B22Rik	up		Pld6	down
	mouselincRNA0350	up		Gm47792	down
	2310010J17Rik	up		Rnf38	down
	Exoc4	up		Mbtd1	down
	Stum	up		XLOC_001054	down
	Appbp2os	up		Wt1os	down
	XLOC_015049	up		4930513N10Rik	down
	D830024N08Rik	up		AK076662	down
	Gm807	up		4930447N08Rik	down
	Phf20	up		E130111B04Rik	down
	Cacna2d4	up		Ftx	down
	4931419H13Rik	up		Ezh1	down
	AK080235	up		1700034K08Rik	down
	4930528A17Rik	up		Rpgr	down
	4930452B06Rik	up		6530437J22Rik	down
	Cenpx	up		AK051376	down
	Sgpl1	up		Gm34838	down
	Xpnpep1	up		AK156918	down
	Atp5j	up		Gm26601	down
	Hmmr	up		Gm44206	down
	F630040K05Rik	up		2810403D21Rik	down
	XLOC_009604	up		5730412P04Rik	down
	Dclk1	up		Gm29595	down
	4930545L23Rik	up		Dcaf5	down
	humanlincRNA0934	up		Nags	down
	2810442N19Rik	up		4930552P12Rik	down
	Afdn	up		Mdga2	down
	Ephb1	up		Gm5570	down
	Rpl37	up		AK041697	down
	AC087064.2	up		humanlincRNA2046	down
	1700025K04Rik	up		Gga3	down
	Lrsam1	up		Tmem214	down
	4930402H24Rik	up		Pqlc1	down
	Olfr1494	up		Gm12325	down
	9330104G04Rik	up		Rps27l	down
	Gm37525	up		Gm29540	down
	Gm9828	up		Alg9	down
	AC098838.1	up		Gm28639	down
	Minos1	up		A230006K03Rik	down
	AK157627	up		Plpbp	down
	AK083183	up		AK039163	down
	2810029C07Rik	up		Lrp8	down
	Rabl6	up		AK219638	down
	Saraf	up		Gm35569	down
	Nacc2	up		Gm48383	down
	AK085877	up		Tunar	down
	4931407E12Rik	up		1700028P15Rik	down
	Tcf25	up		XLOC_020760	down
	XLOC_018501	up		AK040515	down
	9330198I05Rik	up		Cfap97d2	down
	Gm15902	up		XLOC_020229	down
	Gm49200	up		Gm20559	down
	Pitpna	up		Sod2	down
	Slc45a4	up		G6pc3	down
	Gm42920	up		KY467834	down
	Myl2	up		Gm26865	down
	Mdga1	up		Npdc1	down
	AK078248	up		Gm13752	down
	XLOC_007040	up		Gm17473	down
	Mical3	up		Gm15594	down
	Crnde	up		2900076A07Rik	down
	F420014N23Rik	up		Zeb2os	down
	Gm26760	up		B430010I23Rik	down
	Gm47207	up		Hoxd3os1	down
	Evi5	up		Vezt	down
	Orc4	up		5330439A09Rik	down
	AC159282.1	up		A930001C03Rik	down
	humanlincRNA2156	up		Gm47728	down
	Rab5if	up		Gm48089	down
	uc.243	up		4930517E14Rik	down
	1810044D09Rik	up		Prtn3	down
	Gm42871	up		C030005K06Rik	down
	Cenpv	up		Gm49317	down
	Gdi1	up		AK203938	down
	Gm14249	up		Mxra8os	down
	Sptlc2	up		Gm12295	down
	Slc44a1	up		humanlincRNA1003	down
	AK139661	up		XLOC_003455	down
	AK042817	up		Gm20878	down
	Ak2	up		E430024I08Rik	down
	C230072F16Rik	up		Rarg	down
	A730020M07Rik	up		Gm26861	down
	Rps27a	up		Ttyh1	down
	mouselincRNA0354	up		Mirg	down
	AK032363	up		Mag	down
	Gm15729	up		Cntn4	down
	Cecr2	up		Cntrobos	down
	Gm26892	up		Adra1b	down
	Dnah2os	up		Gm26702	down
	Gm15962	up		AK083024	down
	Man2c1os	up		AK089271	down
	Gm17139	up		Bmp1	down
	Eva1a	up		B930092H01Rik	down
	AC130529.1	up		Gm12018	down
	Olfr532	up		XLOC_005877	down
	Gm47708	up		Sh3bgrl2	down
	Prpf40a	up		Sox2ot	down
	AK021060	up		Gm33340	down
	Gm19705	up		Tmem140	down
	Dnmt3bos	up		Zfp410	down
	AK149728	up		AK043195	down
	mouselincRNA0739	up		AK076904	down
	AK052170	up		AW146154	down
	Itga4	up		Gm26725	down
	Mtbp	up		Gm43777	down
	AK053706	up		Mocs1	down
	Cdt1	up		Gm13446	down
	Npdc1	up		AK089745	down
	Trim55	up		Tbc1d24	down
	4930570D08Rik	up		Ntrk3	down
	Rgmb	up		Drosha	down
	Trim52	up		Srebf1	down
	XLOC_008018	up		Cyp4f18	down
	Sobp	up		Erc2	down
	Tsg101	up		Gm33027	down
	AK089622	up		Gm17508	down
	AK017909	up		mouselincRNA0627	down
	Gm43604	up		Ergic1	down
	Dmpk	up		XLOC_022557	down
	Hp1bp3	up		AK032440	down
	Recql5os1	up		humanlincRNA0768	down
	Vstm2a	up		mouselincRNA0396	down
	Coro2a	up		AK198984	down
	Letm2	up		Nsun6	down
	Gm16286	up		humanlincRNA2410	down
	XLOC_023637	up		XLOC_020936	down
	Scube2	up		AK143409	down
	Tesk2	up		Gm43695	down
	4930422I22Rik	up		1700061N14Rik	down
	Gm47946	up		Gm47913	down
	AK039903	up		Acsl6	down
	XLOC_009777	up		Tpra1	down
	Tmem69	up		Tmem143	down
	4930511M06Rik	up		4930412L05Rik	down
	Gm16201	up		uc.13	down
	AC154507.2	up		Mroh2b	down
	Gm16000	up		Gm31786	down
	Gm44777	up		Gm5088	down
	Rabac1	up		Wdr60	down
	Gm42626	up		Gm16137	down
	AK041190	up		Srrd	down
	AK044335	up		4833445I07Rik	down
	XLOC_006732	up		Fgd6	down
	Platr10	up		AK050235	down
	Uggt2	up		Ccdc68	down
	4930556N09Rik	up		AK086178	down
	Gm5600	up		Gm26751	down
	Naa38	up		Auts2	down
	Gm20554	up		AK153494	down
	Polrmt	up		Gm15898	down
	Cdc73	up		Spata2	down
	4930578I06Rik	up		Cdkl5	down
	Gm49439	up		4930532G15Rik	down
	AK046211	up		Gm29200	down
	Uap1	up		Chd6	down
	Srsf9	up		humanlincRNA1728	down
	AK033552	up		Gm47715	down
	Adgrl4	up		AK078757	down
	Rps6kb2	up		AK215081	down
	AC154568.1	up		mouselincRNA0392	down
	Treml2	up		Vax2os	down
	Gm47059	up		4930431P03Rik	down
	Pcsk2os2	up		AK142586	down
	5430416N02Rik	up		BC030343	down
	BC050972	up		humanlincRNA0998	down
	1700028E10Rik	up		AK087846	down
	Gm29103	up		AK054030	down
	Fryl	up		B130024G19Rik	down
	Sema4d	up		Dtnb	down
	Dcaf5	up		Tmem250-ps	down
	Slc41a1	up		Ipo11	down
	Smarca2	up		Prpf19	down
	AK075622	up		Pik3r2	down
	2310015D24Rik	up		AK047496	down
	Gm7160	up		Nt5c3b	down
	Rpl14	up		AK052212	down
	mouselincRNA1636	up		Gm2447	down
	mouselincRNA0512	up		AK038773	down
	AK043274	up		XLOC_019299	down
	BC027703	up		AK051337	down
	Pdxdc1	up		XLOC_019600	down
	1110046J04Rik	up		Haus8	down
	Gm40552	up		Med8	down
	4933431E20Rik	up		AK041049	down
	XLOC_007382	up		Sdc4	down
	humanlincRNA2091	up		Amz1	down
	Aim2	up		Prkab2	down
	mouselincRNA0299	up		1700029M20Rik	down
	Gm15663	up		Col17a1	down
	AK003099	up		A730018C14Rik	down
	Gm34829	up		Srm	down
	AK155607	up		Gm45924	down
	AK133451	up		Hoxb3os	down
	Stk16	up		AK042236	down
	Tardbp	up		Gm26815	down
	Gm47066	up		Ninj1	down
	Itga6	up		Plgrkt	down
	Fam110b	up		Smg7	down
	1700010I02Rik	up		4930473A02Rik	down
	Zmym4	up		2410021H03Rik	down
	XLOC_006239	up		Gm11734	down
	Cbx8	up		Itga4	down
	Acot13	up		AI463229	down
	BC006965	up		Lyn	down
	Tmem159	up		XLOC_008400	down
	Gm45589	up		Gm36756	down
	Dpp6	up		Nkain1	down
	AK137830	up		Gm12171	down
	AK006090	up		Gm26813	down
	Gm47348	up		Prss54	down
	D430042O09Rik	up		Sardhos	down
	AK084330	up		Psmc1	down
	Gm44040	up		Acss1	down
	AK042806	up		AK087220	down
	Gm14379	up		humanlincRNA2162	down
	Slc25a53	up		Gm12055	down
	Tmem134	up		Bcl11a	down
	XLOC_026359	up		Galnt3	down
	2610021A01Rik	up		Gm31630	down
	Dclre1a	up		Gli2	down
	Erp44	up		Spata1	down
	Ccnc	up		4933425B07Rik	down
	Fam83e	up		Gm14110	down
	AK016862	up		AK016354	down
	1700062C10Rik	up		AK156360	down
	1700034P13Rik	up		Gm35920	down
	Pex11a	up		Gm20610	down
	AK014953	up		Clcn4	down
	4933434E20Rik	up		Gad1os	down
	Fam13a	up		Gpsm1	down
	Mbnl1	up		Ncoa6	down
	Accs	up		Tnfrsf4	down
	Ezr	up		Scarb1	down
	Tmbim1	up		BC002209	down
	5930403N24Rik	up		Slx4ip	down
	humanlincRNA0549	up		Gm40983	down
	AK040698	up		Gm42609	down
	AK137176	up		Gm31557	down
	humanlincRNA0889	up		humanlincRNA0638	down
	Tmem70	up		mouselincRNA0945	down
	Heatr6	up		Tsc22d1	down
	Sh3tc1	up		Gm16845	down
	Mrpl48	up		Csde1	down
	Mlec	up		Gm43964	down
	Mirt2	up		Gm30735	down
	3110045C21Rik	up		Gm6507	down
	Gm29724	up		Wdr5	down
	XLOC_025930	up		4933409F18Rik	down
	Zfp995	up		Gm48522	down
	Rassf4	up		Sema5b	down
	AK021161	up		Tom1l2	down
	AK039379	up		9330154J02Rik	down
	Gm40922	up		Fam167b	down
	AK048886	up		uc.107	down
	Tmtc2	up		AK156356	down
	Pygb	up		Atp10b	down
	Srd5a1	up		Srr	down
	Rsrc2	up		6430573P05Rik	down
	Pim3	up		TCONS_00034213	down
	AC163720.3	up		Gm31992	down
	2610300M13Rik	up		Stard9	down
	Nedd4l	up		Gm48199	down
	Gm15350	up		Fggy	down
	AK089614	up		XLOC_011218	down
	Gm42397	up		Gm10845	down
	XLOC_016237	up		mouselincRNA0710	down
	2310002F09Rik	up		Ewsr1	down
	Trappc13	up		Gm15860	down
	B130024G19Rik	up		Sardh	down
	Gm29506	up		uc.298	down
	Gm37854	up		Proscos	down
	1700010H22Rik	up		Gm19605	down
	Abtb2	up		Snhg17	down
	Gm48684	up		Babam2	down
	Gm32281	up		Gm15318	down
	AK043643	up		AK019786	down
	AK039043	up		Mapt	down
	Edem2	up		Cachd1	down
	Gm29053	up		Nlrp4a	down
	AK157695	up		Trmt1	down
	AK083564	up		C130013H08Rik	down
	AU022252	up		Ccnd2	down
	Uros	up		XLOC_020454	down
	AK141370	up		Map2	down
	Rint1	up		Csad	down
	Gm38287	up		Gm15726	down
	XLOC_007038	up		Agtr1a	down
	Gm36855	up		Gm32950	down
	Cap1	up		Rasgrp2	down
	Gm32688	up		Il1bos	down
	Gm29341	up		Rnf145	down
	Gm12840	up		KY467639	down
	Zfp407	up		Cdk12	down
	AK019607	up		Gm44214	down
	Ipo4	up		AK090239	down
	XLOC_025186	up		XLOC_019143	down
	Slc2a13	up		Dnah2	down
	2010001M07Rik	up		Gm44970	down
	Senp6	up		Slc6a19	down
	Mcrip1	up		Cux2	down
	Tmem229b	up		AK015548	down
	Tmem107	up		Atp1b3	down
	Bach2	up		9830004L10Rik	down
	Gm38188	up		AK156942	down
	D430036J16Rik	up		AK157545	down
	Gm15614	up		Cdan1	down
	AK020500	up		AK139287	down
	1810019N24Rik	up		1700048F04Rik	down
	Iqca	up		Meg3	down
	F730043M19Rik	up		humanlincRNA1824	down
	mouselincRNA0703	up		Itga2b	down
	Hdc	up		Vps54	down
	AK089718	up		AK132502	down
	Gm14023	up		Saa3	down
	A830082K12Rik	up		4930435C17Rik	down
	mouselincRNA1227	up		Fam160a2	down
	1700024N05Rik	up		AK042882	down
	Acss1	up		Gm5113	down
	G3bp1	up		mouselincRNA0305	down
	Slc38a10	up		Hnrnpk	down
	AK076240	up		Gm29398	down
	AK014172	up		AK015474	down
	AK049076	up		1700108F19Rik	down
	AK075734	up		1700120K04Rik	down
	Platr14	up		Gm13389	down
	C230004F18Rik	up		B130046B21Rik	down
	Gm32850	up		Gm37712	down
	Gm47819	up		AK142365	down
	Etnk2	up		XLOC_026907	down
	Slc6a17	up		Trim26	down
	uc.203	up		Epha2	down
	uc.481	up		Igdcc4	down
	Limk2	up		Crlf3	down
	Dcaf10	up		D130079A08Rik	down
	mouselincRNA0453	up		humanlincRNA1300	down
	Gm13307	up		E530011L22Rik	down
	AK029648	up		Gm15327	down
	Gm43635	up		Gm3764	down
	XLOC_024527	up		Xndc1	down
	Slc12a7	up		Gm20083	down
	Mettl21a	up		Trappc9	down
	AK043702	up		Gm26835	down
	AK007026	up		XLOC_022542	down
	Zfp182	up		Sec14l3	down
	XLOC_005009	up		Gm47533	down
	Son	up		Zic4	down
	AK149597	up		Gm42678	down
	AK021224	up		Wtap	down
	mouselincRNA0238	up		AC160759.2	down
	Gm28285	up		Zfat	down
	Gm34921	up		Agtr2	down
	XLOC_019161	up		1700021N21Rik	down
	Gm13629	up		Mirt1	down
	AK084799	up		AK079738	down
	2310009A05Rik	up		Ccdc148	down
	Slc24a2	up		4933406I18Rik	down
	XLOC_023715	up		Cbfa2t3	down
	Gm32914	up		Sept14	down
	AK037428	up		Slc4a2	down
	Gm14009	up		1700063D05Rik	down
	Ddah1	up		Sp110	down
	mouselincRNA0750	up		XLOC_000689	down
	AK155805	up		Gm27169	down
	Gm2018	up		Gm43581	down
	AK172651	up		XLOC_027182	down
	Gm14252	up		Gm38250	down
	AK144133	up		Arrdc2	down
	AK087251	up		Gm47400	down
	Gm12923	up		XLOC_023082	down
	Fbxw27	up		2810455O05Rik	down
	AW554918	up		Catsper4	down
	uc.344	up		AK082181	down
	Eif4g1	up		uc.476	down
	Atp1b2	up		Afap1	down
	Gm10734	up		1700065D16Rik	down
	uc.246	up		Clic3	down
	XLOC_000702	up		AK015717	down
	AK138612	up		AK016215	down
	Gm15533	up		AK008298	down
	Nup107	up		Cav1	down
	Sumf2	up		B230220B15Rik	down
	Chn1	up		Dtwd2	down
	uc.44	up		Sema4d	down
	AK084764	up		Olfr1459	down
	Gm30270	up		AK014916	down
	Ptpn5	up		Gm49257	down
	AK144670	up		AK033070	down
	Faxc	up		XLOC_004006	down
	Adamts2	up		Gm17115	down
	Gm43069	up		Gm26787	down
	Gm26628	up		Pard6a	down
	AK202580	up		Gm17218	down
	XLOC_001013	up		Eldr	down
	AK040496	up		Cdh23	down
	Thsd7b	up		Kcnma1	down
	Usp46	up		4930572O13Rik	down
	Zeb2os	up		Trank1	down
	Phf3	up		Fmo1	down
	Gm11973	up		XLOC_002839	down
	Cep350	up		XLOC_010904	down
	Gm29595	up		Gm45020	down
	Sntg2	up		AK089639	down
	Acox1	up		XLOC_014819	down
	6720468P15Rik	up		AK020755	down
	Gm44641	up		Gm43480	down
	Platr11	up		Tmco3	down
	2900076A07Rik	up		A330043C09Rik	down
	Nin	up		4930557F10Rik	down
	XLOC_011240	up		4732471J01Rik	down
	Fastkd3	up		Cblb	down
	Trim47	up		Gm15199	down
	Vat1l	up		4933432K03Rik	down
	XLOC_021633	up		B4galt3	down
	Fcmr	up		Zfp207	down
	2010203P06Rik	up		Ift122	down
	Rexo4	up		AK021290	down
	Gm37218	up		AK171927	down
	Rbm7	up		Kdm3a	down
	AC087556.1	up		Il10rb	down
	XLOC_027372	up		Gm42775	down
	Gm45040	up		Hsd17b10	down
	A930003A15Rik	up		Csmd2	down
	AK053070	up		Zfp740	down
	9330159M07Rik	up		AK165607	down
	Cul2	up		Gm31374	down
	Scyl3	up		Elfn2	down
	Gm12147	up		Gm13274	down
	Ahnak	up		1700104L18Rik	down
	AK012876	up		Cbarp	down
	1700065O20Rik	up		AK034059	down
	mouselincRNA0589	up		Gm40604	down
	4930505M18Rik	up		humanlincRNA0115	down
	Spg7	up		Gm45923	down
	Lsamp	up		Tsc22d3	down
	Xpa	up		uc.174	down
	Gm43177	up		C430014B12Rik	down
	AK156947	up		Skint8	down
	4930487D11Rik	up		Gm14005	down
	Nphp4	up		Snapc4	down
	Cbarp	up		XLOC_007275	down
	XLOC_004943	up		Necap2	down
	AK133571	up		Grm8	down
	E230016M11Rik	up		2610027K06Rik	down
	Pmf1	up		AK140706	down
	Gm29663	up		Gm15941	down
	humanlincRNA2207	up		Ect2l	down
	Tgm6	up		Pramel7	down
	Rnf128	up		Zbtb38	down
	9230020A06Rik	up		XLOC_015616	down
	Pnisr	up		Slc38a10	down
	Pxylp1	up		AC153418.1	down
	AK139784	up		Gm28277	down
	Helz	up		Faap100	down
	Map3k6	up		Trp53bp1	down
	Gpbp1l1	up		AK138186	down
	mouselincRNA1402	up		Slamf6	down
	Mmgt2	up		Apoa2	down
	uc.402	up		Prl7d1	down
	D030045P18Rik	up		Gm30228	down
	BC038335	up		Abr	down
	humanlincRNA0226	up		Gtpbp3	down
	BC030867	up		Sfmbt2	down
	mouselincRNA1564	up		Gas7	down
	Cdhr3	up		Ulk4	down
	Fuom	up		Tmem125	down
	AK142529	up		Gm53	down
	mouselincRNA0995	up		Xpo6	down
	AK158887	up		AK007116	down
	Gm45079	up		Gm40518	down
	Apmap	up		Gm10824	down
	Eif4a2	up		Gm49035	down
	Taf1c	up		Gpd2	down
	AK172498	up		Aox4	down
	BC028471	up		Gm13421	down
	AA545190	up		uc.432	down
	AK161478	up		Slc7a7	down
	Pcca	up		Gm3898	down
	Mllt10	up		XLOC_013955	down
	Kansl1l	up		Stard7	down
	AK084919	up		mouselincRNA0982	down
	AK148952	up		Ppfia4	down
	XLOC_012871	up		1700026J14Rik	down
	Poc1b	up		Gm47761	down
	AK205936	up		Gm11899	down
	Gm31406	up		Zfp2	down
	BC048930	up		humanlincRNA2381	down
	Gm34809	up		Gm34599	down
	uc.12	up		Tprkb	down
	Phlda1	up		Canx	down
	Tango2	up		Cep128	down
	Gm15657	up		AK158199	down
	AK046342	up		Zdhhc4	down
	Tgfa	up		Gm26532	down
	Tia1	up		mouselincRNA0675	down
	Chd9	up		Gm34934	down
	AK144919	up		D130009I18Rik	down
	uc.33	up		Gnat1	down
	mouselincRNA1551	up		XLOC_017279	down
	XLOC_016025	up		Ddx31	down
	XLOC_010505	up		Gm11467	down
	2410015M20Rik	up		AK006312	down
	Atp13a4	up		Scyl1	down
	Glrx5	up		Gm49468	down
	AK145606	up		Zswim6	down
	Clcc1	up		Mir124a-1hg	down
	Agmo	up		Lztr1	down
	Hsd17b2	up		4930555A03Rik	down
	Arhgdig	up		Marc2	down
	XLOC_013840	up		AK044087	down
	AK045182	up		Xxylt1	down
	AK136604	up		Gm39348	down
	Tti1	up		Tatdn1	down
	Gm45903	up		XLOC_000563	down
	uc.407	up		XLOC_012934	down
	Fcrla	up		Nfix	down
	XLOC_010852	up		AK039622	down
	AK051059	up		Gm14135	down
	Lmo3	up		1700012A03Rik	down
	Lgr5	up		Rabl6	down
	Gm38577	up		AK156888	down
	AK043364	up		Ttc23l	down
	AK017348	up		Acd	down
	AK143971	up		Usp10	down
	AK047461	up		Sfta2	down
	Nkain4	up		Actr6	down
	Gm26797	up		AK077207	down
	A730098A19Rik	up		Gm34280	down
	Timm44	up		Slc5a12	down
	Smc2	up		Tnk2	down
	AK144664	up		AK021329	down
	Ddc	up		A230050P20Rik	down
	AK140016	up		humanlincRNA2402	down
	Pbrm1	up		Gm28198	down
	XLOC_017000	up		Gm44730	down
	Akr1a1	up		Gm1976	down
	Gm11690	up		Gm35801	down
	XLOC_006584	up		Sfxn5	down
	XLOC_012142	up		Ikzf4	down
	Gm42609	up		1700052I22Rik	down
	A430046D13Rik	up		Slc24a3	down
	Tm9sf1	up		Muc3	down
	Xrcc6	up		Gm49018	down
	XLOC_010030	up		Rin2	down
	Asna1	up		2310057M21Rik	down
	Nsmaf	up		Gm13938	down
	XLOC_003629	up		AK135464	down
	Pnpla7	up		Olfr630	down
	Sqor	up		AK053164	down
	Phf19	up		AK157389	down
	Rfk	up		AK079575	down
	Drd1	up		Slc11a1	down
	Trit1	up		Gm43156	down
	humanlincRNA1217	up		A330049N07Rik	down
	Alg11	up		Gm32916	down
	Pla2g5	up		Gm13442	down
	AK142612	up		Ptpn1	down
	Adi1	up		4930488L21Rik	down
	Stk39	up		AK157112	down
	9530026P05Rik	up		Gm43661	down
	Mbtd1	up		Il20rb	down
	Gm14964	up		AK085181	down
	4930477E14Rik	up		Zeb2	down
	Cnksr1	up		Patz1	down
	Cfap54	up		AK079334	down
	Fhitos	up		Opn3	down
	Spaca9	up		Pnpt1	down
	Gm15324	up		Pcdh15	down
	Ndufa5	up		Gm45885	down
	AK134131	up		AK156381	down
	XLOC_006221	up		Uba7	down
	Gm12801	up		A630023P12Rik	down
	Sh3d21	up		C330026H20Rik	down
	Gm47009	up		Tspan18	down
	AK143707	up		humanlincRNA1082	down
	Plekhm3	up		Bcl9l	down
	Gm12339	up		XLOC_015982	down
	Lncpint	up		Gm11752	down
	mouselincRNA0624	up		Slc7a11	down
	Akt3	up		4930412C18Rik	down
	Zfp354c	up		Uxs1	down
	A930037H05Rik	up		A930038B10Rik	down
	Gm48972	up		Wasf2	down
	Gm29590	up		4930444F02Rik	down
	Gm16263	up		Gm46440	down
	AK016024	up		AK044124	down
	mouselincRNA1102	up		AK132981	down
	Dapp1	up		mouselincRNA1478	down
	Stim2	up		Gm16275	down
	AK013353	up		AK087580	down
	Gm15512	up		Grap2	down
	Klhl23	up		AK140076	down
	XLOC_017274	up		9230020A06Rik	down
	Arap1	up		AK157369	down
	Btnl9	up		Gm15398	down
	Arhgef2	up		Ggta1	down
	mouselincRNA0398	up		Capn3	down
	Cox16	up		Gm15731	down
	humanlincRNA2397	up		Gm20125	down
	F13a1	up		Dnmt3aos	down
	Olfr470	up		XLOC_011884	down
	Acer2	up		AK017306	down
	XLOC_009536	up		Gm31465	down
	AK076599	up		Bak1	down
	Gm43063	up		A430078G23Rik	down
	Gm28199	up		Gm26853	down
	Mindy3	up		Rubie	down
	2900052N01Rik	up		Gm15668	down
	Gm16008	up		Dcbld2	down
	AK020794	up		Gm47141	down
	Gpx4	up		Gm48462	down
	Chaer1	up		Bcas1	down
	Hmgb2	up		Etv5	down
	AC126040.2	up		AU015336	down
	Gm34333	up		Stxbp5l	down
	AK157428	up		AK015425	down
	Gm16984	up		Gm27042	down
	AK028511	up		9330158H04Rik	down
	Eya3	up		Imp4	down
	Sytl3	up		Commd3	down
	humanlincRNA0373	up		AK157523	down
	Gm20544	up		Alad	down
	Dazap1	up		Ttll3	down
	4930448C13Rik	up		Tmem56	down
	Ica1l	up		Gm47646	down
	Psd4	up		Gm37170	down
	humanlincRNA1132	up		Cysltr2	down
	Acbd5	up		Obsl1	down
	Acer3	up		Gm15511	down
	AK131769	up		Nlrp9c	down
	Actr6	up		Cdc42bpb	down
	Ubap1l	up		Zfp952	down
	Fancc	up		Zfp40	down
	Zc3h12b	up		Gm5577	down
	AJ279833	up		D630033O11Rik	down
	AK041583	up		Gm29292	down
	humanlincRNA1823	up		Zfp229	down
	XLOC_019299	up		Gm42538	down
	Gm47119	up		Epn3	down
	Zfp874b	up		Mapk8ip3	down
	Arhgap12	up		XLOC_000401	down
	Smyd2	up		Arih2	down
	Procr	up		Mndal	down
	Rian	up		Runx1	down
	Gm13205	up		Cyp21a1	down
	AK035678	up		Gm20556	down
	mouselincRNA1270	up		AK043815	down
	Gm45768	up		XLOC_013305	down
	uc.154	up		Fam69c	down
	Tmem116	up		Gm11415	down
	AV026068	up		Gm28528	down
	Gm48933	up		XLOC_026921	down
	AK044271	up		1700010L04Rik	down
	AK131828	up		Gm44714	down
	mouselincRNA0764	up		AK028744	down
	Csf3r	up		1300002E11Rik	down
	4833438C02Rik	up		Gm20643	down
	Lekr1	up		mouselincRNA1424	down
	Gm48742	up		Gm12655	down
	Irf7	up		mouselincRNA1631	down
	Gm11240	up		AK084793	down
	Eogt	up		Gm37223	down
	XLOC_021126	up		Gm5084	down
	AK017611	up		Pax5	down
	humanlincRNA1239	up		Rabgef1	down
	Dek	up		Tmem106a	down
	Pprc1	up		4930481A15Rik	down
	Gcgr	up		Gm43847	down
	1110015O18Rik	up		Col19a1	down
	Smpdl3a	up		Gm9951	down
	1700094M23Rik	up		Fam126a	down
	XLOC_018485	up		Ptchd1	down
	Mrpl3	up		Lad1	down
	Vps8	up		Gm49162	down
	Brca2	up		Mkx	down
	AC140300.3	up		humanlincRNA0847	down
	Bphl	up		4930555F03Rik	down
	Aldh1a1	up		AK038062	down
	Tubgcp4	up		humanlincRNA1119	down
	AI427809	up		1700066O22Rik	down
	4930544F09Rik	up		Ppm1k	down
	6430573P05Rik	up		Serac1	down
	Prkn	up		XLOC_011257	down
	XLOC_000711	up		D030025P21Rik	down
	AK041916	up		Gm13429	down
	Mdga2	up		Scoc	down
	Ptdss2	up		Mief2	down
	Fastk	up		Vsig10	down
	Rab43	up		humanlincRNA0388	down
	Gm9946	up		Apba2	down
	AK009289	up		Rabggtb	down
	AK158912	up		Gab3	down
	AK045355	up		Tug1	down
	Arhgef1	up		Gm17151	down
	Aadat	up		6230400D17Rik	down
	Fam117a	up		Prmt7	down
	Gm16299	up		KY467807	down
	Ctbp2	up		Tbx3os1	down
	Chchd3	up		Gm45941	down
	E130307A14Rik	up		AK085789	down
	Odf2l	up		Rfx4	down
	Gm34066	up		AK015531	down
	Sipa1l3	up		AK155603	down
	AK028854	up		AC160993.1	down
	Gm40841	up		Mknk1	down
	Zbtb38	up		Abca1	down
	1700129L04Rik	up		Mast2	down
	Ndrg2	up		Gm44549	down
	9830004L10Rik	up		AK013807	down
	Parg	up		Gm13016	down
	Gm11534	up		humanlincRNA1972	down
	Zim1	up		uc.360	down
	Wscd2	up		Fbxo5	down
	Me2	up		1700096P03Rik	down
	Gm15892	up		Xpnpep1	down
	AK033415	up		Gm5092	down
	Gm31600	up		AK034268	down
	9530052E02Rik	up		Gm35281	down
	Mapk15	up		Gm6145	down
	XLOC_013860	up		Tpm1	down
	Mcts1	up		Dmtf1	down
	XLOC_001916	up		mouselincRNA0234	down
	Bloc1s6os	up		Trerf1	down
	Ten1	up		AK143064	down
	mouselincRNA1235	up		Tmem42	down
	Gm48709	up		Nupr1	down
	Gm35766	up		Gm44957	down
	Ndufaf1	up		Scp2	down
	Cdk5rap1	up		AC131339.2	down
	Gm17178	up		AK140155	down
	AK040714	up		Uckl1os	down
	Zmiz1	up		Gm6999	down
	Ifngr1	up		B430119L08Rik	down
	Hmces	up		AK139208	down
	Rtf1	up		Gm6117	down
	Gm826	up		Snx15	down
	Pigu	up		Gm31698	down
	AK053522	up		Gm34471	down
	Jakmip1	up		Cyp2r1	down
	AK136314	up		Slc39a3	down
	Fkbp15	up		Gm4755	down
	AK047746	up		Gm20617	down
	Gls	up		Gm31763	down
	Gm8108	up		AC125371.2	down
	Gm26826	up		4930571K23Rik	down
	Atp1b1	up		Gm16024	down
	Armcx2	up		5730422E09Rik	down
	Gm5126	up		Gm26904	down
	AK089382	up		Trib3	down
	Slc2a6	up		Rbm20	down
	Caprin1	up		Ubr3	down
	E330013P04Rik	up		Zfp365	down
	9230114K14Rik	up		Zbtb17	down
	Slc25a19	up		Gm31333	down
	Mast2	up		Gm26776	down
	Gm20043	up		Spin1	down
	XLOC_011704	up		Haus6	down
	Cflar	up		Mafk	down
	Gm13061	up		Sdk2	down
	5330416C01Rik	up		Grip1	down
	Klhl13	up		Snx5	down
	Plcxd1	up		humanlincRNA1150	down
	Gm14233	up		mouselincRNA1512	down
	Mgat1	up		Ddx5	down
	Rhbdd3	up		Gm48882	down
	Agrn	up		Lyg1	down
	Gm43466	up		Gm11981	down
	2310068J16Rik	up		Lingo2	down
	AK080509	up		Gm26584	down
	XLOC_008061	up		Snx27	down
	Ube2i	up		Gm17099	down
	2900009J06Rik	up		AK131795	down
	Acot1	up		Chrm2	down
	AK035926	up		Kdm3b	down
	E130018N17Rik	up		Gm8239	down
	XLOC_001938	up		Med1	down
	Zeb2	up		Zbtb48	down
	Myo10	up		Cox18	down
	Gm49441	up		humanlincRNA1807	down
	9630028H03Rik	up		humanlincRNA1513	down
	AK046615	up		Setd4	down
	A1bg	up		Rhobtb2	down
	AK049815	up		Gm27216	down
	Gm41138	up		Gmds	down
	AK044608	up		mouselincRNA1407	down
	AK089593	up		Nr2f6	down
	Nkx2-2	up		Sart3	down
	Gm43154	up		Gm45168	down
	AK084737	up		AK054228	down
	Gm15884	up		Steap2	down
	AK136700	up		9430015G10Rik	down
	Sh2d3c	up		Gm38416	down
	4930455J16Rik	up		Gdap2	down
	6430548M08Rik	up		AK157797	down
	Gm48393	up		uc.427	down
	AC127341.3	up		Dpy19l1	down
	Gm31266	up		Trappc6a	down
	Slc22a12	up		uc.468	down
	Egfem1	up		Ttc28	down
	mouselincRNA1562	up		AK133346	down
	1810059C17Rik	up		Htra2	down
	D7Ertd128e	up		AK156102	down
	mouselincRNA0655	up		Zdhhc5	down
	Lsg1	up		Shc1	down
	Tfeb	up		Mrpl55	down
	Lipi	up		uc.339	down
	Zfp759	up		Hivep2	down
	AI197445	up		4930549G23Rik	down
	Med25	up		CT033750.2	down
	Gm4419	up		humanlincRNA1851	down
	Gm42756	up		XLOC_001958	down
	AK080602	up		Gm47106	down
	AK153594	up		Gm16861	down
	D230017M19Rik	up		Gm42952	down
	XLOC_011615	up		Ahdc1	down
	Gm17034	up		Itpa	down
	Cox6b1	up		Serinc3	down
	XLOC_005753	up		Ift43	down
	AK083569	up		Trim69	down
	mouselincRNA0714	up		Nsd1	down
	Sp3	up		AK133148	down
	Gm21781	up		Gm47461	down
	F830208F22Rik	up		Olfr1321	down
	Gm44763	up		Gm19710	down
	Gm44626	up		Mrpl19	down
	Chd6	up		humanlincRNA2002	down
	Wwp2	up		humanlincRNA1618	down
	1700001D01Rik	up		BB218582	down
	Zfp266	up		XLOC_001914	down
	Denr	up		1700041M19Rik	down
	Zdhhc2	up		Gm15903	down
	XLOC_005533	up		Anxa13	down
	Cd300lf	up		XLOC_018658	down
	Snx17	up		Olfr679	down
	Krt222	up		AK140593	down
	AK048868	up		Cox6c	down
	3830406C13Rik	up		Ttc23	down
	Kin	up		Mdm4	down
	XLOC_001475	up		Gm48027	down
	AK082172	up		AK046438	down
	Gm34099	up		1700121L03Rik	down
	Btbd1	up		Gm33023	down
	Gm14029	up		Gas2l1	down
	Hmgcl	up		P2ry6	down
	AK081329	up		4930526F13Rik	down
	Ciz1	up		4930520O04Rik	down
	Tnip1	up		humanlincRNA2176	down
	Cbr1	up		mouselincRNA0994	down
	Ranbp3l	up		E130114P18Rik	down
	AK082182	up		humanlincRNA2199	down
	Slc25a10	up		Gm17173	down
	Pkd2	up		4921513I03Rik	down
	Thoc7	up		Gm45538	down
	AK144457	up		Galt	down
	Gm47794	up		AK134823	down
	Cfap161	up		Gm47566	down
	1600025M17Rik	up		mouselincRNA1243	down
	Ptgs1	up		Top1	down
	AK015328	up		Asb7	down
	Gm13599	up		Dcp1a	down
	Nisch	up		Adam19	down
	XLOC_001761	up		Exosc7	down
	Baz2b	up		Mphosph9	down
	Gm10138	up		3830408C21Rik	down
	AK156800	up		4930434J06Rik	down
	Gm4814	up		Tdg	down
	Gm20443	up		Pax6os1	down
	AK028629	up		Zfp94	down
	4930426D05Rik	up		Gm7457	down
	Otx2os1	up		Olfr469	down
	1810026B05Rik	up		Aldh8a1	down
	humanlincRNA0050	up		C730036E19Rik	down
	Gm29664	up		Esrp1	down
	XLOC_002292	up		Snx11	down
	humanlincRNA0323	up		Unc13b	down
	mouselincRNA0366	up		Gm40709	down
	XLOC_011520	up		AK081373	down
	mouselincRNA1425	up		XLOC_011233	down
	Gm26716	up		Ldah	down
	1700003I22Rik	up		Gm26857	down
	Hp	up		Gm45353	down
	Gm13839	up		Gm26804	down
	Gm10863	up		uc.131	down
	Nup85	up		AK053416	down
	mouselincRNA1131	up		Ccl19	down
	humanlincRNA0878	up		Gm47661	down
	AK084368	up		Cacna1g	down
	Kcnab1	up		mouselincRNA1595	down
	Zmym6	up		2610307P16Rik	down
	Ubap1	up		Ackr1	down
	Tmem53	up		humanlincRNA1627	down
	4930471E15Rik	up		Olfr1370	down
	Mmp28	up		AK138902	down
	Dmrt1i	up		C1qc	down
	Ift46	up		Gm43468	down
	A230051N06Rik	up		Mrpl35	down
	AC154408.2	up		Mecr	down
	Dennd6a	up		Chchd5	down
	Hnrnph1	up		Gm44992	down
	AK032933	up		Dedd2	down
	4930546K05Rik	up		Gm16062	down
	uc.191	up		Tm9sf4	down
	uc.360	up		Gm4544	down
	0610039K10Rik	up		Scn4a	down
	A630023P12Rik	up		Gpank1	down
	Gm15839	up		Gm829	down
	Iqcc	up		Golgb1	down
	AK052957	up		Ifi203	down
	Gm5086	up		Nlrp3	down
	uc.46	up		Trim47	down
	C8g	up		Gm28633	down
	Gm16249	up		Rbms1	down
	Lepr	up		Prss23os	down
	Rcsd1	up		mouselincRNA0796	down
	Wdr37	up		Pdrg1	down
	Orai1	up		Gm28706	down
	Celf4	up		Elp4	down
	AK138007	up		AK047977	down
	Kdm4b	up		AK033955	down
	Gm13012	up		Syde2	down
	mouselincRNA1049	up		Serpinb6a	down
	Opcml	up		Rgmb	down
	Cfap70	up		Gm20713	down
	XLOC_025992	up		Neat1	down
	AK013363	up		AK139870	down
	AK051397	up		B4galt2	down
	Fam162a	up		Gm13977	down
	Cops3	up		Adamts20	down
	AK157471	up		humanlincRNA1396	down
	Gm16174	up		uc.230	down
	1700082M22Rik	up		Cttn	down
	mouselincRNA0078	up		4930480G23Rik	down
	Gm20511	up		Nemp1	down
	Gm28730	up		AC125141.4	down
	Drc1	up		Gm46189	down
	Dio3os	up		1700016J18Rik	down
	Nme6	up		Gm15587	down
	Pax5	up		BC026762	down
	Gm49519	up		Macrod2	down
	Gm15545	up		4833428L15Rik	down
	Gm26973	up		Ttk	down
	Myo1b	up		Rab11b	down
	Gm15354	up		Sec22c	down
	Mpc1	up		AK132863	down
	AK089624	up		Yap1	down
	AK145044	up		XLOC_000536	down
	C87436	up		Adh1	down
	AK011718	up		Szrd1	down
	Slc20a2	up		Gcc2	down
	Zmat5	up		AK144969	down
	AC140186.1	up		AK019887	down
	humanlincRNA1110	up		AK083633	down
	humanlincRNA2268	up		AK089129	down
	AK032011	up		Ank3	down
	Tdrd3	up		4930483K19Rik	down
	Aqp9	up		Synrg	down
	Gm15353	up		Ap5s1	down
	Gm26592	up		Tyro3	down
	Gm49494	up		1600027J07Rik	down
	6030407O03Rik	up		Pde8b	down
	Zc3h18	up		Gm26768	down
	AK046257	up		Ercc2	down
	AK079193	up		Gm15270	down
	Stard6	up		Platr14	down
	Pid1	up		AK157017	down
	Ccdc17	up		AK006317	down
	Gm32736	up		4933406J10Rik	down
	Dhcr7	up		Chkb	down
	Atp6v0c	up		Ttc38	down
	AK150199	up		Myo19	down
	Kbtbd11	up		Rnf17	down
	Diaph2	up		Gm43782	down
	4930509G22Rik	up		AK138352	down
	Mdm2	up		Camk2g	down
	Evx1os	up		Hhipl2	down
	Mroh7	up		AK029245	down
	Cep131	up		Gm12510	down
	1700006H21Rik	up		Gm12519	down
	Mta1	up		XLOC_013469	down
	Pvt1	up		Gm13781	down
	Rab17	up		Gm11788	down
	AK016451	up		Gm15839	down
	Mri1	up		Gm28892	down
	Zfp974	up		mouselincRNA0522	down
	Alkbh6	up		Gm14376	down
	Gata3	up		Zfp407	down
	Nfe2l1	up		Gm11630	down
	9430038I01Rik	up		Cops5	down
	BC037704	up		Gm48249	down
	Arl13b	up		Gm16120	down
	Sun1	up		Srsf10	down
	Gm31479	up		Ctnnd2	down
	Aass	up		Enkur	down
	Slc25a26	up		Spen	down
	Frmd6	up		AK132995	down
	AK157138	up		Pmis2	down
	Ribc1	up		Gm13324	down
	Oplah	up		Slc6a8	down
	Spns1	up		Gnb5	down
	Gm16741	up		Gm12462	down
	Itpr1	up		AK015123	down
	XLOC_023728	up		AK156049	down
	AK048998	up		Gm28609	down
	uc.302	up		uc.441	down
	AK075691	up		Optn	down
	uc.58	up		uc.301	down
	AK033721	up		Gm43731	down
	AK156703	up		2810442N19Rik	down
	Bcl7a	up		humanlincRNA0854	down
	Cpa3	up		AC117232.1	down
	Rs1	up		5930412G12Rik	down
	Gm20531	up		Tnrc18	down
	Grid1	up		AK013659	down
	XLOC_010501	up		AK089653	down
	9130024F11Rik	up		Snhg1	down
	AK082735	up		Gm10115	down
	AK138620	up		Gm33501	down
	Kyat1	up		Gm32296	down
	mouselincRNA1640	up		Pla2g4c	down
	AC166360.3	up		AK021169	down
	4930567K20Rik	up		Map7	down
	Myh14	up		9230112E08Rik	down
	Gm47328	up		AK082217	down
	Rarg	up		Gm10505	down
	Olfr1174-ps	up		uc.175	down
	Acot7	up		Mup9	down
	1600010M07Rik	up		Gm45411	down
	Fkbp5	up		Gm38413	down
	BC115854	up		2310001H17Rik	down
	Phb	up		Hgs	down
	Sytl2	up		Six1	down
	Gm15328	up		Aldob	down
	Gm47518	up		Wdr73	down
	AK137790	up		Fbf1	down
	AK148606	up		AK081851	down
	AK018410	up		Gm32857	down
	AK139582	up		Tle1	down
	D330023K18Rik	up		XLOC_023770	down
	Yipf1	up		Gm11571	down
	AK143731	up		Gnb1l	down
	Fam221a	up		Gm43298	down
	XLOC_026347	up		Gm15886	down
	Rnf38	up		uc.474	down
	AK035420	up		AK035104	down
	Fcgbp	up		mouselincRNA0325	down
	Cars2	up		AK157298	down
	Gm39090	up		AK140152	down
	Ei24	up		Gm12051	down
	Ppp2r2b	up		Gm4224	down
	Asb13	up		Gm26876	down
	Phf5a	up		Gm38079	down
	AK004365	up		Ctnnal1	down
	Gm29323	up		Tgfbi	down
	Efcab11	up		AK079694	down
	Gm10754	up		mouselincRNA0749	down
	Fyb2	up		Gm47350	down
	Gm48678	up		Hmgcl	down
	1700037C06Rik	up		Dnaja1	down
	mouselincRNA1559	up		Mypopos	down
	Gm14573	up		Iqcg	down
	Gm36173	up		Plod1	down
	Sec61a1	up		AK027995	down
	Dlgap2	up		Zfp61	down
	Mirt1	up		Glis3	down
	AK133145	up		Gm20675	down
	1700066B17Rik	up		Gm48512	down
	Dusp6	up		Rab40b	down
	Rab4b	up		Tfpi	down
	Polr3f	up		XLOC_000541	down
	Gm37323	up		Gm15841	down
	AK090288	up		Gm10637	down
	EU599041	up		Sertad4	down
	AK079200	up		humanlincRNA0937	down
	humanlincRNA0712	up		9930104L06Rik	down
	AK140437	up		Osbpl6	down
	C78334	up		2810414N06Rik	down
	C030034I22Rik	up		humanlincRNA1931	down
	Anapc15	up		Gm13530	down
	Lrif1	up		Mysm1	down
	Atxn7	up		Gm15401	down
	Gm43254	up		Sec14l2	down
	AK039328	up		Gm48857	down
	Gm19866	up		AC130529.1	down
	Bcas1os1	up		AC110166.1	down
	Lyzl4os	up		AC127693.1	down
	Grip1os3	up		1700047G07Rik	down
	Bnip2	up		1700031A10Rik	down
	Ltbp4	up		4931403G20Rik	down
	Rfx8	up		Ubap1	down
	4930517O19Rik	up		Srgap1	down
	Dll1	up		AK044609	down
	Actn4	up		Spata17	down
	Cpne5	up		Plb1	down
	AK148417	up		AC117662.4	down
	humanlincRNA0646	up		Gm29328	down
	Prmt5	up		Gm14340	down
	Clec10a	up		Eif4ebp1	down
	4930513N10Rik	up		2310014F06Rik	down
	AK131893	up		Gm17231	down
	XLOC_000221	up		9430065F17Rik	down
	4930556L07Rik	up		Tnfrsf25	down
	4930500F04Rik	up		AK019660	down
	Rsad1	up		AK133421	down
	mouselincRNA1222	up		Cmtr1	down
	Sept7	up		AK205147	down
	humanlincRNA1046	up		Gm16958	down
	Gm5878	up		Cerkl	down
	mouselincRNA1629	up		Nudt12os	down
	Gnptab	up		Foxn3	down
	humanlincRNA0338	up		Itpk1	down
	Gm15261	up		0610031O16Rik	down
	Gskip	up		AK033057	down
	Tmigd3	up		Gm34045	down
	Gm26706	up		Gm11723	down
	Taf6	up		Gm31814	down
	Stk19	up		1110051M20Rik	down
	XLOC_007009	up		Slc23a2	down
	Gm5860	up		Gm10516	down
	Nosip	up		9330198I05Rik	down
	AA388235	up		Myo18a	down
	TCONS_00027403	up		4930423D22Rik	down
	Osbpl9	up		AK004374	down
	Pde6g	up		Grb10	down
	Gm13111	up		Mup11	down
	Gm37748	up		1700092C02Rik	down
	Lmo7	up		Lrp4	down
	AK042495	up		Heg1	down
	Ido2	up		Caprin1	down
	Olfr374	up		Phrf1	down
	Rab14	up		XLOC_000723	down
	2610035D17Rik	up		XLOC_005144	down
	humanlincRNA2246	up		Ripor3	down
	Tmem175	up		AC151267.2	down
	AK138552	up		Chp2	down
	2700069I18Rik	up		Plxna1	down
	Gm37469	up		Prkag2os1	down
	4930474H06Rik	up		Gm5144	down
	Ccdc107	up		AK045232	down
	Orc5	up		Kif1a	down
	AK018114	up		XLOC_011547	down
	Ccdc88c	up		Stab2	down
	Mfsd2a	up		Rsrp1	down
	Asb7	up		Gm15345	down
	KY467811	up		D630008O14Rik	down
	Slc6a6	up		Ginm1	down
	Tns4	up		Gm32764	down
	4930488N15Rik	up		mouselincRNA0451	down
	Brms1l	up		XLOC_001354	down
	AK039484	up		Dmrt1i	down
	Snrnp48	up		4930480K23Rik	down
	XLOC_003469	up		AK009853	down
	Mkln1os	up		Exo1	down
	Tgif2	up		mouselincRNA0538	down
	Gm26890	up		Gm32151	down
	1810053B23Rik	up		AU040972	down
	Dnajc21	up		Slc30a7	down
	4833418N02Rik	up		Sar1b	down
	Agtpbp1	up		Vps18	down
	Armcx6	up		Gm4129	down
	AK006017	up		Gm11342	down
	Clec5a	up		AK014560	down
	Tnks1bp1	up		Pikfyve	down
	Nr2c2	up		4930524O07Rik	down
	Taf6l	up		Wdpcp	down
	Sim2	up		Madd	down
	AC154766.4	up		Oprl1	down
	Sh3glb2	up		2610020C07Rik	down
	Zfp367	up		Gm9917	down
	Yipf3	up		mouselincRNA1379	down
	Arid4b	up		4930555K05Rik	down
	Ube2m	up		Gm42823	down
	Shisa6	up		AK048471	down
	1700119H24Rik	up		4930506C21Rik	down
	humanlincRNA1455	up		Gm7967	down
	AK089269	up		Gm16183	down
	Gm39139	up		1700003M07Rik	down
	C1d	up		XLOC_016330	down
	humanlincRNA0513	up		Gm45672	down
	Ptprk	up		Ces5a	down
	Tbc1d19	up		AK156455	down
	Gm48715	up		Fance	down
	Gm44037	up		BC040820	down
	mouselincRNA0325	up		AK078412	down
	Wwox	up		Slc5a3	down
	2700097O09Rik	up		Krt19	down
	AK032464	up		Gm47113	down
	Gm13752	up		Mgat1	down
	Gm16156	up		AK015242	down
	Spag9	up		Tmem39a	down
	Pramef12os	up		H2-Ke6	down
	humanlincRNA0011	up		Ncoa4	down
	Gm37190	up		Tbc1d5	down
	Fa2h	up		Orc4	down
	Gm44053	up		Gnao1	down
	2010111I01Rik	up		Rbpj	down
	Zfpm1	up		Cabin1	down
	Kcna10	up		AK154560	down
	XLOC_019305	up		Gm35274	down
	AK046087	up		Arhgap1	down
	AL589692.1	up		Ppp6c	down
	Gm7467	up		AK082015	down
	AK048856	up		humanlincRNA1656	down
	Gm47343	up		Gm47212	down
	AK078678	up		1810043G02Rik	down
	humanlincRNA0830	up		BC006965	down
	AK015812	up		Gm45507	down
	Napg	up		AK016289	down
	Gm16573	up		Rtel1	down
	Gm26541	up		Prune2	down
	Iffo1	up		XLOC_002169	down
	DQ072386	up		Lrch1	down
	mouselincRNA1117	up		Mir99ahg	down
	AK044955	up		B230354K17Rik	down
	2310016G11Rik	up		Iqsec1	down
	Nkiras1	up		Ppp1r1a	down
	Dleu2	up		Lclat1	down
	uc.391	up		Agbl4	down
	Gm16323	up		AK033120	down
	Gm4598	up		Shroom1	down
	Gm11656	up		mouselincRNA0056	down
	AK132839	up		XLOC_024216	down
	Fbxo10	up		Fam168a	down
	B3galnt2	up		Gm26801	down
	Pik3r6	up		AK136640	down
	Clasp2	up		Gm16497	down
	Tacc2	up		Cytip	down
	Gm40645	up		uc.169	down
	Cdan1	up		AK082039	down
	Gm43690	up		AU015791	down
	Raxos1	up		AK081909	down
	XLOC_008447	up		XLOC_016847	down
	XLOC_001904	up		Gm2694	down
	Tle6	up		mouselincRNA0068	down
	Zc3h11a	up		Gm13589	down
	Gm36745	up		Gpr137b	down
	AI463170	up		Grb14	down
	humanlincRNA0525	up		Nod1	down
	Decr1	up		Mier2	down
[truncated: 10,734 more rows]

## Sheet: mRNA
	GeneSymbol	Regulation		GeneSymbol	Regulation
	Arl6	up		Actrt2	down
	Slc7a11	up		Ppa2	down
	Hus1	up		Cyp27a1	down
	Virma	up		Mcu	down
	Tmprss5	up		Ebf3	down
	Saa2	up		Extl1	down
	Snrpd3	up		Jak2	down
	Fbxo7	up		Dpf2	down
	Zfp36l2	up		Alox5	down
	Tctn3	up		Pou5f2	down
	Dnajb9	up		Serpinb6c	down
	Cbfa2t2	up		Glipr1	down
	Ccdc158	up		Adh7	down
	Ube3a	up		Gm3336	down
	Erc2	up		Stk40	down
	Pga5	up		Tyw1	down
	Gm29776	up		Asb2	down
	Olfr1395	up		Akr1d1	down
	Vamp9	up		Foxe1	down
	Olfml2b	up		Bloc1s3	down
	Cdca4	up		Gcsh	down
	Unc13c	up		Ripply3	down
	Pdzk1	up		A630076J17Rik	down
	Rnf2	up		Tmem259	down
	Pard6g	up		Spsb1	down
	Tada1	up		Cux1	down
	Sema3b	up		Gfm2	down
	Srrm4	up		Zfp580	down
	Ager	up		Pcdh12	down
	Slfn5	up		Mlana	down
	Spg11	up		Thegl	down
	Sla	up		Vmn1r237	down
	Kpna4	up		Olfr341	down
	Slc26a1	up		March8	down
	Vps18	up		Pex7	down
	Enpp5	up		Ptpre	down
	Fxyd2	up		1810049J17Rik	down
	Zfp605	up		Slc13a3	down
	Trappc11	up		Ss18l2	down
	Fkbp7	up		Gm13941	down
	Tomm7	up		Tbc1d9b	down
	Pdk1	up		Ank1	down
	Morf4l2	up		Shisa8	down
	Ppme1	up		Olfr1431	down
	Kcnn1	up		Rbm14	down
	Ccdc59	up		Siglece	down
	Tdrd7	up		Acp5	down
	Enho	up		Pigo	down
	C130026I21Rik	up		Rbm3	down
	Tti1	up		Cenpn	down
	Kpna7	up		Sncaip	down
	Rbm12b1	up		Nags	down
	Nudt16l1	up		S100a9	down
	Mpp5	up		Ist1	down
	Eif2ak2	up		Map3k14	down
	Fezf1	up		Gatm	down
	Irs2	up		Fam168a	down
	Pura	up		Smtnl1	down
	Spink13	up		Tmsb4x	down
	Hdac4	up		H2-Ab1	down
	Mrps36	up		Babam2	down
	Zfp62	up		Zfp169	down
	Vps36	up		Arl14ep	down
	4921507P07Rik	up		Olfr1029	down
	Unc13a	up		Plau	down
	Gm19935	up		4930430A15Rik	down
	Crtac1	up		St6galnac1	down
	Ccdc87	up		Syce1l	down
	Tspan13	up		Smarca2	down
	Cdyl	up		Copa	down
	Ap3m2	up		Pkd1l2	down
	Tnxb	up		Tgfb2	down
	Trappc3	up		Wdr95	down
	1700017N19Rik	up		Uchl4	down
	Gpr26	up		Rttn	down
	Lins1	up		Rhox7a	down
	Ivns1abp	up		Sema6c	down
	Crygb	up		H2-Q7	down
	Ubash3b	up		Zfp236	down
	Rprml	up		1700001O22Rik	down
	Alx1	up		Mesp2	down
	Fam122b	up		Mief1	down
	Gid8	up		Tagln2	down
	Fmr1nb	up		Kcnj15	down
	Tbrg1	up		Nt5c2	down
	Crb3	up		Zbtb49	down
	Clec4a2	up		Tnk2	down
	Wdr6	up		Olfr825	down
	Golga2	up		Rnf126	down
	Trpm3	up		Olfr1291-ps1	down
	F13b	up		Noc4l	down
	Tmem9	up		Mgst1	down
	Tbpl1	up		Smarcad1	down
	Trim9	up		Atp6v1e2	down
	Fam120c	up		Mlc1	down
	Bdnf	up		Plbd2	down
	Wdr17	up		Fancb	down
	9230112D13Rik	up		Iglon5	down
	Orm1	up		Plb1	down
	Tlr12	up		Colgalt1	down
	Ifnar1	up		Lgmn	down
	Plscr2	up		Utp23	down
	Vti1a	up		St3gal6	down
	Greb1l	up		Prmt1	down
	Tgm5	up		Sumf2	down
	Meltf	up		Nckipsd	down
	St6gal2	up		Gpam	down
	Pcbp4	up		Sgip1	down
	Ube2n	up		Prss40	down
	Mkks	up		Plin4	down
	Mllt11	up		Nab2	down
	Lrrtm4	up		Olfr1535	down
	Chst7	up		Aebp1	down
	Mog	up		Tmcc1	down
	Tmem141	up		Arsa	down
	Rrp7a	up		Bbof1	down
	Ggt5	up		Ikzf4	down
	Arntl2	up		Ralgps1	down
	Mapkapk5	up		Ptpn5	down
	Gpt2	up		Trip10	down
	Mif	up		Arhgap15	down
	Abca3	up		Gbp10	down
	Msrb3	up		Fau	down
	Anp32a	up		Lgals3	down
	Acss2	up		Slc22a8	down
	Ccl26	up		Pelp1	down
	Gm3460	up		Atp10b	down
	Cmc1	up		Lsm1	down
	Trim34b	up		AI413582	down
	Zfp11	up		Phlpp2	down
	Clip2	up		Rsu1	down
	1700086D15Rik	up		AW011738	down
	Basp1	up		Gm12253	down
	Cluap1	up		Gm39773	down
	Zfp871	up		Pced1b	down
	Tpp2	up		Barx1	down
	Ubl4b	up		Astn1	down
	Ick	up		C130050O18Rik	down
	Mapk8ip1	up		Fam114a1	down
	Coq10a	up		Pde6c	down
	Aipl1	up		Atxn7l1	down
	Oat	up		Psmc3ip	down
	Cavin3	up		Trim40	down
	Erlin1	up		Slx1b	down
	Adgrg5	up		Olfr575	down
	Tlr3	up		Mapk8ip3	down
	Ccdc191	up		Acvr2a	down
	Rbm34	up		Aicda	down
	Matn1	up		Lrmda	down
	AC144408.3	up		Gch1	down
	Prdx3	up		B4galt3	down
	Morn1	up		Relb	down
	Lypd5	up		Cald1	down
	Tmem104	up		Gm10197	down
	Atrnl1	up		Arfgap3	down
	Rims4	up		Miox	down
	Eif3e	up		Pdzk1ip1	down
	Got2	up		Tmem220	down
	Cnfn	up		Lrch2	down
	Slc12a4	up		Tmc2	down
	St3gal3	up		Tmem114	down
	4930522L14Rik	up		Rufy3	down
	Slc39a9	up		Gorasp1	down
	Supt4a	up		Rnf125	down
	Pip5k1b	up		Tmem117	down
	Itgb3	up		Gfra4	down
	Coro1c	up		4930522H14Rik	down
	P2rx6	up		Rhox12	down
	Zfp143	up		Tanc2	down
	Ccdc34	up		Chrnb4	down
	Sesn1	up		Dchs1	down
	Cir1	up		Slc6a4	down
	Nmnat3	up		Tbc1d1	down
	Selenok	up		Scrt1	down
	Phb	up		Stambpl1	down
	Slc30a4	up		Gm10283	down
	Ubap2l	up		Tmem179	down
	Ppat	up		Vps51	down
	Zfp661	up		Cyp39a1	down
	Gm4181	up		Polh	down
	Wdfy3	up		Tecr	down
	Qrich1	up		Cradd	down
	Angel2	up		Elavl1	down
	Galnt9	up		Thop1	down
	Setd3	up		Otud7a	down
	Ifngr2	up		Eya2	down
	Gsx1	up		Adam6a	down
	Elmo3	up		Stx17	down
	Lcn4	up		Fhl1	down
	Ccl9	up		Cdip1	down
	Vps33a	up		Rps10	down
	Tyw3	up		Hs3st2	down
	Uty	up		Syt6	down
	Spata6	up		Olfr190	down
	Seh1l	up		Pou3f1	down
	Spp2	up		Ss18	down
	ccdc198	up		Tln2	down
	Slc46a1	up		Cfap298	down
	Cfl1	up		Sdr16c6	down
	Prkar2b	up		Mdfi	down
	Dpp10	up		Slc10a4	down
	Ccdc89	up		Asb17	down
	Nfat5	up		Eef2k	down
	Psors1c2	up		Dlg1	down
	Capns1	up		Rrp8	down
	Bcl7b	up		Cutal	down
	Nmu	up		Runx2	down
	Aqp8	up		D130052B06Rik	down
	Tuba3b	up		Ros1	down
	Zbtb7a	up		Fam131c	down
	Amtn	up		Olfr8	down
	Sds	up		Zbtb22	down
	Slco4c1	up		Prrg3	down
	Defb23	up		Sh3tc1	down
	Bcl7a	up		Rnf139	down
	Platr25	up		Kctd17	down
	Clcn2	up		Gm1673	down
	Lrba	up		Wscd2	down
	Ccdc97	up		AW554918	down
	Epb41	up		Brsk2	down
	Yipf6	up		Slc27a4	down
	Bsph2	up		Pfn2	down
	Adra2b	up		Fbxw26	down
	Rslcan18	up		Fgf8	down
	Lta4h	up		Add1	down
	Lhx5	up		Celf2	down
	Ift43	up		Olfr1249	down
	Gpd1	up		Gm10570	down
	Cadm1	up		Fxyd5	down
	Sult4a1	up		Cend1	down
	Tef	up		Rusc2	down
	Nuggc	up		Tead1	down
	Stau2	up		Rpp25	down
	Abcg2	up		Zcchc12	down
	Tmem151b	up		Vmn1r54	down
	Bop1	up		Man2b2	down
	Vsp35l	up		Aftph	down
	Cops6	up		Gm10644	down
	Serinc3	up		Atxn2l	down
	Ms4a10	up		Notch3	down
	March1	up		Nav1	down
	Gm9918	up		Fam83c	down
	Cd180	up		Tsen54	down
	Phyhd1	up		Thpo	down
	Rpa1	up		Scgb1a1	down
	March7	up		Zfp36l3	down
	Pcdh10	up		Zmynd11	down
	Gad1	up		Il6ra	down
	Vmn1r41	up		Olfr224	down
	Mrps2	up		Olfr285	down
	Camk2n1	up		Cklf	down
	Agr2	up		Cd80	down
	Fbrs	up		Dpf3	down
	Pdia3	up		Znrf4	down
	Gpr182	up		Lyzl4	down
	Mrpl33	up		4932438H23Rik	down
	Rel	up		Aspscr1	down
	Pkib	up		Frmd3	down
	Nog	up		Optc	down
	Sp4	up		Cav1	down
	Pole	up		Btf3	down
	Bmx	up		Trp73	down
	Naa15	up		Ppp1r3b	down
	Dnajb5	up		Map4k5	down
	Aldh3b2	up		Wdr70	down
	Ormdl3	up		Tcl1b2	down
	Tbc1d19	up		Stx5a	down
	Ildr2	up		Cd46	down
	Scgb2b27	up		Kif5a	down
	Igtp	up		Nebl	down
	Snx3	up		Efna3	down
	March9	up		Zfp949	down
	Tnfrsf12a	up		Etl4	down
	Arnt2	up		Cpeb3	down
	Lce3e	up		Shc4	down
	Mplkip	up		Cyba	down
	Defb26	up		Gm10308	down
	Specc1l	up		Alox15	down
	Pcm1	up		Mypop	down
	Tusc1	up		Rpl29	down
	Htr4	up		Trpm8	down
	Camk4	up		Comt	down
	Nfyb	up		Serpind1	down
	Mrpl9	up		Iba57	down
	Ccdc92	up		Olfr97	down
	Gm17455	up		Lca5l	down
	Trim21	up		Grap	down
	Gusb	up		Yap1	down
	Rhpn2	up		Abcb11	down
	Pdha1	up		Serinc5	down
	Nkain4	up		Mtmr11	down
	Dnajc1	up		Nt5dc1	down
	Hs6st3	up		Skap1	down
	Rnps1	up		Zbtb37	down
	Acsl1	up		Safb2	down
	Nfatc2ip	up		Csdc2	down
	Gcnt7	up		Ppil1	down
	Ppfia1	up		Midn	down
	Kif1bp	up		BC004004	down
	Rexo2	up		Zfp639	down
	Yju2	up		Fgf2	down
	Pla2g12a	up		Olfr1247	down
	Endod1	up		Gtf2h1	down
	Ddx54	up		Ankrd45	down
	Ippk	up		Foxp1	down
	Zfp263	up		Col6a1	down
	Micu3	up		Dppa1	down
	Epha3	up		Tmprss11d	down
	Tcaf2	up		Apobec1	down
	Nr1h4	up		Rsrp1	down
	Tnrc6a	up		Cenpv	down
	Lcp2	up		Ctsw	down
	Zyx	up		Junb	down
	Kif3c	up		Car2	down
	Actr2	up		Adamts16	down
	Olfr435	up		Rgs3	down
	Oaz1	up		Serinc4	down
	Cyp4f18	up		Asb1	down
	Crcp	up		Adgrl3	down
	Klhl34	up		Plpp1	down
	Faf2	up		Foxa3	down
	Prl3a1	up		Gphn	down
	Zfp746	up		Gabrd	down
	Zfhx3	up		Rpl13	down
	Fndc3a	up		Prss36	down
	Ctsa	up		Sult6b2	down
	Alox5ap	up		Tfg	down
	Olfr1449	up		Spsb4	down
	Prkag2	up		Gm17268	down
	Olfr458	up		Ssh2	down
	B3galt4	up		Slc30a5	down
	Atg4c	up		Arhgef40	down
	Fbxw13	up		4930596D02Rik	down
	Camk2n2	up		Vopp1	down
	Naaladl2	up		Kif2b	down
	Yod1	up		Ubxn6	down
	Hoxc8	up		Mta1	down
	Rora	up		Osm	down
	Lhfpl5	up		Pip5k1c	down
	Fgd6	up		Lyg1	down
	Usp53	up		Cops7a	down
	Pum1	up		Ubap2l	down
	Naga	up		Sycp2l	down
	Shisa3	up		Olfr684	down
	Nob1	up		Jag1	down
	Tmem5	up		Osbpl3	down
	Gpr22	up		Dcun1d5	down
	Spry2	up		Ano7	down
	Micu2	up		Ckap5	down
	Nlgn2	up		Etv5	down
	Ngrn	up		Rsbn1	down
	Atp6v1b2	up		Acin1	down
	Emc6	up		Tmem107	down
	Nrg3	up		Ccdc146	down
	Lrfn2	up		Icam1	down
	1700024G13Rik	up		Zbtb17	down
	Gbp4	up		Shisal1	down
	Nprl3	up		Ubxn11	down
	Sbno1	up		Lrriq1	down
	BC024139	up		Sec31a	down
	Tuba1a	up		Rarb	down
	Olfr1391	up		Prpf40b	down
	Recql	up		Rab2b	down
	Erbb2	up		Fam169a	down
	Gga3	up		Lpin2	down
	Sprr3	up		Mfsd2b	down
	Misp	up		Pla2g4e	down
	Ropn1l	up		Erich3	down
	Nudt21	up		1810022K09Rik	down
	Vmn1r179	up		Hsp90aa1	down
	Fhad1	up		Prkaa2	down
	Pla2g3	up		Dlgap3	down
	Kif17	up		AC125199.3	down
	Dcaf15	up		Cel	down
	Pibf1	up		Nbas	down
	Tyw1	up		Olfr691	down
	Ube2g2	up		Plpbp	down
	Pilrb2	up		Golt1a	down
	Stmn1	up		Dda1	down
	Arl4c	up		Gm49355	down
	Rhoc	up		Stc2	down
	Hoxd9	up		Olfr1555-ps1	down
	Ebag9	up		Olfr1233	down
	Phgdh	up		Olfr577	down
	Hsd3b2	up		Taf6l	down
	Selenov	up		Upk1a	down
	Gm5426	up		Vmn2r22	down
	Fpgt	up		Arsb	down
	Olfr11	up		Kcna1	down
	Prrxl1	up		Nudt11	down
	Akna	up		2210016L21Rik	down
	Olfr342	up		Clasp1	down
	Ap2b1	up		Apex1	down
	Foxq1	up		Npw	down
	Fam13c	up		Klk1b26	down
	Olfr70	up		Vmn2r90	down
	Wdr45b	up		Bhlhe41	down
	Gm9913	up		Flywch1	down
	Tmem45a	up		Olfr218	down
	Cgn	up		Sult1a1	down
	Zfp385b	up		F10	down
	Nup205	up		Dhrs11	down
	Anapc1	up		Olfr1339	down
	Mid1ip1	up		Chrng	down
	Lfng	up		Olfr846	down
	Adcy5	up		Gm128	down
	Plat	up		Dbf4	down
	Fam49a	up		Capn5	down
	Hip1r	up		Acvr1c	down
	Wfdc17	up		Max	down
	Meiob	up		Agxt2	down
	Gm3854	up		Olfr13	down
	Avp	up		Prkag3	down
	Fzd2	up		Ttc24	down
	Popdc3	up		Nedd8	down
	Astn1	up		C530025M09Rik	down
	Lyzl1	up		Phospho2	down
	Nudt12	up		Chst10	down
	Sox5	up		Gpr37	down
	Tnfrsf18	up		Hoxc4	down
	Lyg2	up		Helz	down
	Gm2115	up		Rsph14	down
	Tprkb	up		Apeh	down
	Haghl	up		Amn	down
	Fem1b	up		Sik3	down
	Cyren	up		Zfp672	down
	Kdm6a	up		Spred3	down
	Fmo1	up		Prss58	down
	Ino80b	up		4930503B20Rik	down
	Taf1a	up		Slc5a10	down
	Dnpep	up		Psmg3	down
	Psph	up		Cd160	down
	Crybg3	up		Baat	down
	Psma1	up		Cldn34c4	down
	Cd99l2	up		Fgd5	down
	Pkm	up		Hist1h2ae	down
	Stmn4	up		Zc3h18	down
	Dusp12	up		Pkn1	down
	Elf3	up		Pnpla6	down
	Slit2	up		Pdgfra	down
	Rpl14	up		Dcxr	down
	Hes7	up		Gm2696	down
	Slco1a6	up		Cpsf4l	down
	Peli2	up		Rgsl1	down
	Ssx9	up		Pik3c2g	down
	Wisp2	up		Mllt3	down
	Xk	up		Neurl1b	down
	Il34	up		Slc10a2	down
	Diablo	up		Oprm1	down
	Tmem98	up		Pebp1	down
	Tmem150c	up		Isca2	down
	Borcs6	up		Panx3	down
	Taf5	up		Ercc8	down
	Fam183b	up		Proser1	down
	Jph4	up		Slamf7	down
	Zfp459	up		C030006K11Rik	down
	C4b	up		Heatr3	down
	Mest	up		Olfr629	down
	Chn1	up		Bahcc1	down
	Copb2	up		Inpp4a	down
	Wnt7a	up		Meioc	down
	Ap1g1	up		Zp3r	down
	Tmem243	up		Nucb1	down
	Syt11	up		Trim34a	down
	Nudt9	up		Pck2	down
	Kif24	up		Lzts2	down
	Tmed9	up		Gramd1c	down
	Bdh1	up		Vwa5b2	down
	Rad50	up		Ccl12	down
	Card6	up		Ucn	down
	Grb14	up		Serpina3k	down
	Slc29a1	up		BC030499	down
	Mpp7	up		C5ar1	down
	Bnipl	up		Pnisr	down
	Chd5	up		Sirt6	down
	Lysmd4	up		Mtus1	down
	Vasn	up		Matr3	down
	Stx6	up		Rccd1	down
	Oit3	up		Shroom3	down
	Pnmal2	up		Txnip	down
	Nin	up		Chfr	down
	Vdac2	up		Olfr1259	down
	Eng	up		Traf3	down
	Lhpp	up		Ttll5	down
	Lrrc59	up		Cacnb3	down
	Acsm4	up		Gxylt2	down
	Dclk1	up		Elf5	down
	Slc32a1	up		Iqck	down
	Hsd17b12	up		Olfr606	down
	Cutal	up		Slc22a1	down
	Fgf14	up		Ilvbl	down
	Aunip	up		Gm10663	down
	Cd19	up		Col4a1	down
	Shkbp1	up		Skil	down
	Crebrf	up		Kcnip4	down
	Haus5	up		Nek1	down
	Pex6	up		Grm1	down
	Xylt1	up		Nudt16l1	down
	Dner	up		Tspan32	down
	Pak2	up		Slc4a5	down
	Taf9	up		Acsf2	down
	Prl2a1	up		Gja5	down
	Elp5	up		Apol8	down
	4932438H23Rik	up		Dctn2	down
	Slc25a43	up		Tnfrsf22	down
	Gykl1	up		Mxi1	down
	1700001K19Rik	up		Gm498	down
	Mrgbp	up		Lrtm1	down
	Igfbp3	up		Vmn2r26	down
	Itpk1	up		Chchd10	down
	Prox2	up		Tspan17	down
	Gm2a	up		Dexi	down
	Rims2	up		Kcnh3	down
	Trip11	up		Hmga1	down
	Tmem62	up		Gjb3	down
	Adat3	up		Cga	down
	Aif1	up		Gpatch2l	down
	Olfr1238	up		Naip2	down
	Olfr1265	up		Lypd3	down
	Cpn2	up		Nlgn3	down
	Mif4gd	up		Olfr104-ps	down
	Tmem63a	up		Ppm1g	down
	Crem	up		Gng8	down
	Nsmce2	up		Dis3l2	down
	Myh7b	up		Epor	down
	Kpna1	up		Galr2	down
	Ccdc96	up		Pigu	down
	Uba6	up		Enpp7	down
	Dlx1	up		Tceal7	down
	Clec2h	up		Sall4	down
	Nav1	up		Usp47	down
	Kcnj3	up		Med6	down
	Ttc25	up		Crygc	down
	Prss1	up		Upk3b	down
	Klhl25	up		Prr22	down
	Rhox6	up		Tmem63a	down
	Usp48	up		Ash1l	down
	Tsfm	up		Azgp1	down
	Atat1	up		Omt2a	down
	Cntrob	up		Fer1l4	down
	Myl4	up		Steap2	down
	Aimp2	up		Fbrsl1	down
	Zbtb33	up		Tlnrd1	down
	Reep4	up		Itpripl2	down
	Shroom1	up		Nbr1	down
	Trim41	up		Ppfia3	down
	Sema6d	up		Herc4	down
	Ppid	up		Atm	down
	Atl2	up		Cited2	down
	Chmp2b	up		Olfr1205	down
	Gmip	up		Defb36	down
	Lysmd2	up		Erf	down
	Arpin	up		Elane	down
	Olfr1186	up		Papd4	down
	Hist1h4j	up		Rcn3	down
	Cd55b	up		Kcnk10	down
	P2rx7	up		Ube2i	down
	Strap	up		Abi3	down
	Zfp943	up		Scn10a	down
	Nudcd1	up		Etv6	down
	B4galt2	up		Ttc28	down
	Sacs	up		Fn1	down
	C1qtnf2	up		Dct	down
	Pex19	up		D6Ertd527e	down
	Foxp4	up		Zfp105	down
	Gm20422	up		Sbf2	down
	Exd2	up		Mdm1	down
	Cygb	up		Pcdhgc3	down
	Zbtb20	up		Prdm2	down
	Reln	up		Klf16	down
	Ttc9b	up		Sbf1	down
	Tmem109	up		Fcgr1	down
	Rnaseh2b	up		Impdh1	down
	Zfp760	up		Bfsp1	down
	4930578I06Rik	up		Btaf1	down
	Stk4	up		Mrvi1	down
	Pds5a	up		Cyp11b2	down
	Gpalpp1	up		Polm	down
	Fbxl3	up		Tnfrsf17	down
	Neurog2	up		Wdyhv1	down
	Nkx2-2	up		Gm15737	down
	Add2	up		Ovol3	down
	Ttc33	up		Serf1	down
	Gtf3c6	up		Tspan8	down
	Slc39a6	up		Trim9	down
	Fam208a	up		Cish	down
	Fam240a	up		Med13	down
	Gm49368	up		Cap2	down
	Arpp19	up		Lalba	down
	Rchy1	up		Hoxb9	down
	Cul9	up		Exoc1	down
	Ppcdc	up		St14	down
	Epn3	up		Tpbg	down
	Gm16867	up		Usp2	down
	Psmc3	up		Metrnl	down
	Tmem177	up		Ptbp3	down
	Hsd17b2	up		4933407L21Rik	down
	Dclk3	up		Obox7	down
	Reg1	up		Sned1	down
	Zpbp	up		Trim62	down
	Nmd3	up		Fam205a4	down
	Hes1	up		Hist1h2be	down
	Clstn1	up		Map3k6	down
	Plk2	up		V1rd19	down
	Rfx3	up		Uros	down
	Prnp	up		Slc18a3	down
	Trafd1	up		Fam71e2	down
	Ripk4	up		Alkbh1	down
	Syt4	up		Fam170b	down
	Atad2	up		Cnppd1	down
	Cdk6	up		Caps2	down
	Ndufc1	up		Tmem247	down
	Rgs4	up		Phf7	down
	Zcchc4	up		Arhgef5	down
	Nans	up		Pold2	down
	Krt10	up		Macc1	down
	Slc1a4	up		Lgr5	down
	Cd24a	up		Wfdc10	down
	Tmem86b	up		Slc38a2	down
	Ppt1	up		Krtap3-1	down
	Slc18b1	up		Chrna2	down
	Heyl	up		Sema4g	down
	Thumpd3	up		Myocd	down
	Spata21	up		Ovgp1	down
	Drg1	up		Mfsd4a	down
	Coa7	up		Tm2d3	down
	Cisd3	up		Paqr5	down
	Nostrin	up		Nox4	down
	Olfr1418	up		Txlna	down
	Fezf2	up		Ghrl	down
	Zfp638	up		Sectm1a	down
	Ets1	up		Gpbp1l1	down
	Slc1a7	up		Neurod4	down
	Mprip	up		Spire2	down
	Stat5b	up		Spg20	down
	Prrc2a	up		Cwc15	down
	Socs4	up		Taf5l	down
	Lgi1	up		Wdr5b	down
	Eif3c	up		Dnajc6	down
	Homez	up		Snx21	down
	Esp4	up		Dppa4	down
	Mapk8ip2	up		Loxl2	down
	Dynlt3	up		Trafd1	down
	Cntrl	up		Kcnk13	down
	Nucb2	up		Exoc3l4	down
	Psmb10	up		Kdm3b	down
	Nme5	up		Vmn2r76	down
	Olfr700	up		Polr3a	down
	Luc7l2	up		Zfp358	down
	Gm17324	up		BC051019	down
	P2rx5	up		Olfm3	down
	Pfdn6	up		Pias4	down
	Trdmt1	up		Slc37a1	down
	Zfp119a	up		Top1mt	down
	Pet100	up		Exosc10	down
	Fam178b	up		Prkag2	down
	Acsl3	up		Eif2b4	down
	Cebpz	up		Rara	down
	B3galt1	up		Slc6a19	down
	Akap2	up		Cbs	down
	Scn9a	up		Sptssa	down
	Maml2	up		Dip2b	down
	Ccdc92b	up		Echdc3	down
	Ube2k	up		Kctd9	down
	Olfr1045	up		Tph2	down
	Hsf5	up		Map7d1	down
	Fbln5	up		Aqp6	down
	Cpsf4	up		Ripor3	down
	Cstf1	up		Ube2d1	down
	Htatsf1	up		Vmn2r84	down
	Ly6a	up		Klhdc3	down
	Cmpk2	up		Zfand2b	down
	Keap1	up		Atp6v1fnb	down
	Olfr347	up		T2	down
	Fbxo17	up		Disc1	down
	Ccdc8	up		Smlr1	down
	Sssca1	up		C87414	down
	Ptgfr	up		Mettl7a1	down
	Catsper3	up		Zfp758	down
	Uba1	up		Rsph4a	down
	3110040N11Rik	up		Olfr43	down
	Cmtm7	up		Vmn1r211	down
	Ppp1r21	up		Sla	down
	Gm10762	up		Ints2	down
	Ppfibp2	up		4932414N04Rik	down
	Atn1	up		C4bp	down
	Mfap4	up		Tnfsf14	down
	Wdr31	up		Pmvk	down
	Slc22a13	up		Ms4a7	down
	Cdh8	up		Exo1	down
	Disc1	up		Gpr3	down
	Myo5c	up		Tyk2	down
	Acot1	up		Cdh4	down
	Gap43	up		Islr	down
	Piezo1	up		Klc3	down
	Scp2	up		Hspb1	down
	Higd2a	up		Olfr353	down
	Dennd6a	up		Strbp	down
	Acnat1	up		Dmxl2	down
	Tti2	up		Sult2a6	down
	Cnksr1	up		Cldn34c1	down
	Wdr20	up		Toporsl	down
	Nek9	up		Abhd10	down
	Gm17364	up		Zfp42	down
	Tmem212	up		Mtss1	down
	Eea1	up		Bag4	down
	Slc37a3	up		Rcc1l	down
	Bend3	up		Bicra	down
	Rasa4	up		Zzef1	down
	Apon	up		Klre1	down
	Moxd1	up		Armc9	down
	Adcy10	up		Commd4	down
	Rbm8a	up		Olfr741	down
	Mphosph6	up		Gpr162	down
	Fam186b	up		Slc8a3	down
	Vamp5	up		Hsd11b1	down
	Atg5	up		Olfr1477	down
	Ube2v1	up		Gm17949	down
	Dusp3	up		Odam	down
	Ppm1h	up		Lipa	down
	Thg1l	up		Ddx20	down
	Dcaf1	up		Trp53i11	down
	Kat7	up		Cdca8	down
	Cmtr2	up		Muc16	down
	Zfp768	up		Gng12	down
	Pdcd6ip	up		Apof	down
	Dtymk	up		Zc2hc1c	down
	Crybg2	up		Nes	down
	Uqcrb	up		Slc7a8	down
	Armcx6	up		Slc9a3	down
	Setmar	up		Stard4	down
	Tpr	up		Abca13	down
	Mppe1	up		Vmo1	down
	Srcap	up		Nhs	down
	Sult6b1	up		9230110F15Rik	down
	Abcc6	up		Apbb1	down
	Gatb	up		Dcun1d3	down
	Mtcp1	up		Armcx3	down
	Dis3l2	up		Fbxl13	down
	1110008P14Rik	up		Fbxo24	down
	Fubp1	up		Adam23	down
	Pou3f2	up		Paqr3	down
	Sult2b1	up		Gsdmc2	down
	Olfr6	up		Commd5	down
	Rbl2	up		Oip5	down
	Clcc1	up		Tfeb	down
	Dnajc13	up		Proser2	down
	Col5a1	up		Arrdc2	down
	Kras	up		Rpl22l1	down
	Rtf1	up		Fam102b	down
	Fut4	up		Ankrd34b	down
	Kbtbd4	up		Btnl10	down
	Trim37	up		Tvp23b	down
	Tatdn1	up		Mcf2l	down
	Galnt4	up		Gm3286	down
	Sept4	up		Vnn1	down
	Tmem217	up		Slc25a12	down
	Pex1	up		Slc16a2	down
	Isca1	up		Lrguk	down
	Atp2b3	up		1810013L24Rik	down
	Flot1	up		Tmc7	down
	Klf11	up		Fbxo34	down
	Actn2	up		Ttc39a	down
	Hoxa3	up		Fxyd7	down
	1700013F07Rik	up		Dydc2	down
	Ephb3	up		1700016H13Rik	down
	Wdr38	up		Szt2	down
	En1	up		Bcas1	down
	Sgpp2	up		Rhbdd3	down
	Cd86	up		Chkb	down
	Zbtb38	up		Cited1	down
	Scamp4	up		Hmgxb3	down
	Pabpn1l	up		Mpv17l	down
	Zdhhc17	up		Ttpal	down
	Fam69a	up		Abcg3	down
	Sinhcaf	up		Zfp26	down
	Vmn1r56	up		Cnga4	down
	Cdc5l	up		BC049762	down
	Bard1	up		Glis3	down
	Nae1	up		Map2k7	down
	Proc	up		Olfr93	down
	4921530L21Rik	up		Trank1	down
	Smim3	up		Slc4a11	down
	Gm9767	up		Ces1d	down
	Tlr4	up		Il9r	down
	Ror1	up		Obsl1	down
	Rragc	up		Sept2	down
	Ctnnd2	up		Arhgap31	down
	Gm20604	up		Pxdc1	down
	Tm4sf4	up		Zscan5b	down
	Plekha2	up		Resf1	down
	Vmn1r236	up		Nefm	down
	Limch1	up		Abcc8	down
	Cd14	up		6820408C15Rik	down
	Btbd3	up		Lca5	down
	Npl	up		Supt3	down
	Siglec15	up		Zfp114	down
	Pag1	up		Txndc2	down
	Fign	up		Snta1	down
	Armh3	up		Celf3	down
	Pop7	up		Sftpd	down
	Strn3	up		Ssr4	down
	Cgref1	up		Mxd4	down
	Ech1	up		Hivep2	down
	Rnf225	up		Dmpk	down
	Dennd2d	up		Kctd7	down
	Tsn	up		Parn	down
	Dnd1	up		Fam81b	down
	Tpsg1	up		Mrpl18	down
	Napa	up		Relch	down
	Klk4	up		Nubp2	down
	Prom1	up		Lpin3	down
	Haus8	up		Ttc16	down
	Efhd2	up		Ehmt2	down
	Eid2	up		Myh14	down
	Trim3	up		D17H6S53E	down
	Metap2	up		Gm13178	down
	Stip1	up		Otub1	down
	Akirin2	up		Tdp1	down
	Slc7a15	up		Unc5c	down
	Plscr3	up		Mfsd4b1	down
	Wnk3	up		Vps41	down
	Ppp3ca	up		Cep126	down
	Rfx5	up		Ksr2	down
	Emc4	up		Krt73	down
	Mrpl20	up		Zmat3	down
	Lancl2	up		Nnat	down
	Tex30	up		Qrfpr	down
	Tmem120a	up		Ambp	down
	Sugp2	up		1110065P20Rik	down
	Exoc5	up		A4galt	down
	Srsf10	up		Pcdhgb4	down
	Hoxc10	up		Wdr27	down
	Zc3hc1	up		Dad1	down
	Fasn	up		Ptger1	down
	Sec22b	up		Slc4a2	down
	Thumpd1	up		Unc5b	down
	Adamtsl5	up		Klhl3	down
	5530401A14Rik	up		Nfkb2	down
	Ube2z	up		Fgd2	down
	Tcte2	up		Rdh13	down
	Gm28040	up		Armcx1	down
	Tctex1d1	up		Tmem241	down
	Uri1	up		Pou6f2	down
	Fam131b	up		Olfr73	down
	Gkap1	up		0610010F05Rik	down
	Ccdc107	up		Gm7030	down
	1700030K09Rik	up		Atp13a5	down
	Slc13a4	up		Bbs7	down
	Lgr6	up		Tmem245	down
	Zfp748	up		Tas2r131	down
	Prmt7	up		Defb3	down
	Wls	up		Acads	down
	Dars	up		Prkch	down
	Irf2bp2	up		Rab5c	down
	Slc24a2	up		Zfp667	down
	Ttc7b	up		Tfap2b	down
	Hist1h2bk	up		Osbpl9	down
	Car6	up		Mrps9	down
	Arsk	up		Ltb4r2	down
	Fbxl2	up		Btbd8	down
	Ttll5	up		Pramel1	down
	Tbc1d25	up		Dhtkd1	down
	Epha5	up		Tnfrsf18	down
	Brap	up		Prr5	down
	Hsp90ab1	up		Olfr145	down
	Rfc1	up		Rpia	down
	Usp6nl	up		Pidd1	down
	Uroc1	up		Stpg3	down
	BC024978	up		Zbtb25	down
	Gtf2h5	up		Setd7	down
	Armh4	up		Tmem198b	down
	Dcaf8	up		9030612E09Rik	down
	Zfand5	up		Sytl3	down
	Cfap20	up		Vmn1r184	down
	Oaf	up		Paxx	down
	Casp4	up		Zc3h6	down
	Nxf7	up		Cpa3	down
	Npy2r	up		BC048671	down
	1110012L19Rik	up		Chn2	down
	Haus3	up		Gm20489	down
	Astn2	up		Olfr1385	down
	Snu13	up		Olfr1314	down
	Actg1	up		Ninj1	down
	Ak4	up		Tsc22d4	down
	H2-K1	up		Iqcb1	down
	Plpp4	up		Pou2f2	down
	Znrf3	up		Tmem170b	down
	Nr1d2	up		Gcdh	down
	Tssk6	up		Lsm8	down
	Ctla4	up		Pakap	down
	Dhx9	up		Gimap6	down
	Slc18a2	up		Cxcl1	down
	Simc1	up		Plekhh3	down
	Slitrk6	up		Foxp4	down
	Pou4f3	up		Bcl11a	down
	Cnrip1	up		Zfp566	down
	Acsbg2	up		Csrnp1	down
	Abhd17b	up		Ntrk2	down
	1600015I10Rik	up		Abra	down
	Ctrl	up		Tas2r110	down
	Aadacl2	up		Pvalb	down
	Zfp787	up		1700022I11Rik	down
	Saysd1	up		Slc25a35	down
	Gng5	up		Slc25a22	down
	D030056L22Rik	up		Snhg11	down
	Bloc1s5	up		Grxcr2	down
	Rabggta	up		Erg	down
	Il1rapl1	up		Slf2	down
	Ncbp2	up		Sipa1	down
	Ostm1	up		Pla2g4d	down
	Serpinb3d	up		Sec24d	down
	Fnbp1l	up		Olfr659	down
	Trappc9	up		Gfi1b	down
	Gm13030	up		Pth	down
	1700025G04Rik	up		Mab21l1	down
	Gpr62	up		Dll3	down
	Diras1	up		F7	down
	Pou4f1	up		Grid2ip	down
	2900026A02Rik	up		Olfr1383	down
	Glmn	up		Arhgap22	down
	Zadh2	up		Rab7	down
	Stag3	up		Ccdc190	down
	9130401M01Rik	up		Ctdp1	down
	Glt8d2	up		Pttg1	down
	Zdhhc2	up		Cd300lg	down
	Eif3d	up		Tenm4	down
	Ifih1	up		Zfp185	down
	Crybb3	up		Abca17	down
	Tnnt2	up		Tm9sf4	down
	Hist1h4h	up		Ahrr	down
	Svbp	up		Swap70	down
	Nup133	up		Ate1	down
	Pcnp	up		B3galt5	down
	Gm4869	up		Tomm34	down
	Foxred1	up		Tmem143	down
	Mmp14	up		Ndrg2	down
	Gle1	up		Chga	down
	Mrpl28	up		4933428M09Rik	down
	Mtfmt	up		Ifitm6	down
	Pstk	up		Rnf215	down
	Vmn1r231	up		1700122O11Rik	down
	Gabrg1	up		Dlg2	down
	Piga	up		Ttll13	down
	Slc5a12	up		Tmc4	down
	Clasp2	up		Zfp82	down
	Gfm1	up		Elmsan1	down
	Vcpip1	up		Acrbp	down
	Rbm33	up		Cnnm3	down
	Yars2	up		Fam214b	down
	Pten	up		Eaf1	down
	Ptprk	up		Ccdc182	down
	Lsr	up		Rsg1	down
	Hint2	up		Pxdn	down
	Derl1	up		Mrpl21	down
	Dennd2a	up		Bpifb4	down
	Mark2	up		Hnrnpf	down
	Guca1b	up		Oscar	down
	Acsl4	up		Slc35a4	down
	Zfp280d	up		Plod2	down
	Adgrf4	up		Tas2r116	down
	Pigq	up		Kif13a	down
	Dram2	up		Begain	down
	Ecd	up		Mast1	down
	Tmem110	up		Zbtb32	down
	Tmem209	up		Rasgrp1	down
	Cldn4	up		Exosc5	down
	Oxa1l	up		Ces1c	down
	Slc25a2	up		Krtap9-1	down
	Kars	up		Spin2g	down
	Iqch	up		Lonrf3	down
	Gabpb1	up		Gramd1b	down
	Dlg4	up		Mlph	down
	Lce3f	up		Myo19	down
	Flad1	up		Crebbp	down
	Cog4	up		Tac2	down
	Tns1	up		Slc9c1	down
	Xylt2	up		Actl10	down
	Paxbp1	up		Krt42	down
	Tollip	up		Ssbp4	down
	Olfr743	up		Szrd1	down
	Chia1	up		Rpusd1	down
	Rab29	up		Fbxw15	down
	Smc3	up		Spns1	down
	Tdg	up		Itga8	down
	Alkbh7	up		Olfr707	down
	Fam172a	up		Olfr1350	down
	Rilpl2	up		Gpr156	down
	Ankrd28	up		Actr8	down
	Mymk	up		Bcl2l1	down
	Pde1c	up		Cdhr4	down
	Rpl13a	up		Synj2	down
	Frs2	up		1700020D05Rik	down
	Nfu1	up		Rtbdn	down
	Dap	up		Patl1	down
	Pimreg	up		Atg16l1	down
	Erich2	up		Ppil3	down
	Dnajb6	up		Kcnh7	down
	Rab23	up		Ano6	down
	C1qtnf4	up		Mrc2	down
	Magee1	up		Lipg	down
	Bbs4	up		Mroh2a	down
	Ccnc	up		Lhfpl2	down
	Llph	up		Zc4h2	down
	Rap1a	up		B4galnt1	down
	Cryab	up		Odf3l2	down
	Riox1	up		Zmym5	down
	Wrnip1	up		E330034G19Rik	down
	Snca	up		Pdgfrl	down
	Wfdc18	up		Wdfy2	down
	Yme1l1	up		Myh13	down
	Bhlha15	up		B230307C23Rik	down
	Pja2	up		P2rx4	down
	Sort1	up		Prdm15	down
	Eya1	up		Crxos	down
	Sap30l	up		Cyp26c1	down
	Myl6	up		Shmt2	down
	Ucma	up		Pole3	down
	Olfr961	up		Mcts1	down
	Cryzl1	up		Ldlrad1	down
	Ifi206	up		Mrps34	down
	Prkag1	up		Tcerg1	down
	Csrp1	up		2900026A02Rik	down
	Slc22a17	up		Mat1a	down
	Rprd1b	up		Rnf103	down
	Shisa4	up		Msi2	down
	Smok2a	up		Eci2	down
	Gm45623	up		Ikzf2	down
	H1f0	up		Snx4	down
	Mettl21a	up		Ank	down
	Zbtb45	up		Fgf18	down
	Celf5	up		Nsun7	down
	Kcnab1	up		Tbcb	down
	Stxbp5	up		Il11ra1	down
	Cdc27	up		Dusp6	down
	Oaz3	up		Mageb4	down
	Cct6b	up		Srp72	down
	Pip4k2c	up		Banp	down
	Parp4	up		Dnmt3b	down
	Zfp536	up		Timm44	down
	Cavin2	up		Keap1	down
	Esrra	up		Slc10a1	down
	Klrg1	up		Hps5	down
	Wfdc1	up		Samd14	down
	Spidr	up		Hexim2	down
	Shprh	up		Nr2c2ap	down
	Klhl23	up		Slc46a3	down
	Slc44a4	up		Sphk1	down
	Myt1l	up		Serpinf2	down
	Senp6	up		Polr3d	down
	Selenbp2	up		Fam71f1	down
	Rcor3	up		Slc22a27	down
	Sh3bp5	up		Hrasls	down
	Fam193a	up		Cep57l1	down
	Cep83	up		Slc22a5	down
	Pard6a	up		Stac3	down
	Krtap19-9b	up		Hist1h2bb	down
	Mrps14	up		Steap1	down
	Chst10	up		Cyp27b1	down
	Prkcg	up		Gm11627	down
	Rab7	up		Hif1an	down
	Ahsa2	up		Ddx60	down
	Acsl6	up		Rad9b	down
	Ppm1a	up		Pitpnm2	down
	Fam149a	up		Alb	down
	Tubgcp2	up		Ascl2	down
	Eipr1	up		Cnnm1	down
	Plekhb1	up		Epb41l3	down
	Hbb-bh2	up		Hk3	down
	Gm8113	up		Akap4	down
	Akr1e1	up		Aadacl4	down
	Gm44503	up		Alox8	down
	Slc30a7	up		Dennd6b	down
	Tmem169	up		Lrrc57	down
	Tln2	up		Engase	down
	Mfsd11	up		Sntg2	down
	Gm5039	up		Defb8	down
	4833420G17Rik	up		Ankrd13d	down
	Dnm1	up		Pmp22	down
	Fam69b	up		Alpk3	down
	Hsd3b1	up		Fuom	down
	Dph2	up		Icos	down
	Ly6f	up		Zfp628	down
	Sox21	up		Bpifb5	down
	Gm10203	up		Aspn	down
	Acad11	up		Katnb1	down
	Hist1h4c	up		Chid1	down
	Clstn2	up		Zfp27	down
	Tap2	up		Rere	down
	Prkaca	up		Slc29a2	down
	Fgf21	up		Afap1l1	down
	Itfg2	up		Als2cl	down
	Katna1	up		Tnfrsf13c	down
	Gca	up		Fchsd1	down
	Acin1	up		Mrpl4	down
	Kcnma1	up		Fam210a	down
	Aph1a	up		Tunar	down
	Mkrn2os	up		Rbl2	down
	Olfr54	up		Ufc1	down
	Atxn10	up		Akr1c19	down
	Smad1	up		Mttp	down
	Dlk2	up		Kifc2	down
	Scfd1	up		Aifm3	down
	Calm2	up		Ogfod1	down
	Pgrmc1	up		Prss57	down
	Gpc2	up		Gm49395	down
	Siah1a	up		Mlxipl	down
	Lsamp	up		Gm13023	down
	Mcts2	up		Psd2	down
	Stradb	up		Wdr3	down
	Ankrd46	up		Prr13	down
	Gm49342	up		Pias1	down
	4933425L06Rik	up		Ins2	down
	Cdc42	up		Cntn4	down
	Trpc4	up		Olfm2	down
	Alas1	up		AF067061	down
	Nupl1	up		Amn1	down
	Brd9	up		Arhgap32	down
	Serpinb1c	up		0610010K14Rik	down
	Abca12	up		Lypd1	down
	Fbxo8	up		Cope	down
	Arcn1	up		Mark2	down
	Fam43a	up		Ppef2	down
	Rhoa	up		Vmn2r8	down
	Nfkbil1	up		Fam171a2	down
	Thap2	up		Chodl	down
	Rbfox3	up		Prelp	down
	Zwilch	up		Abca8b	down
	Lrmda	up		Mrgprb2	down
	Xkr5	up		Cdk5	down
	Col9a2	up		Agbl2	down
	Ccdc84	up		Zfp937	down
	Exosc4	up		Tmem151a	down
	Dctn5	up		Pglyrp4	down
	Dnm3	up		4933427D14Rik	down
	Polr3k	up		Layn	down
	Kcne1l	up		Rps15	down
	4933409G03Rik	up		Slc7a2	down
	Socs3	up		Rusc1	down
	Abcc12	up		Rad9a	down
	Mpc2	up		Blnk	down
	Trove2	up		Prc1	down
	Lsmem1	up		G3bp2	down
	Runx1	up		E030025P04Rik	down
	Trim44	up		Zfp384	down
	Chek2	up		Rdh9	down
	Ank1	up		Chp1	down
	Ube2q1	up		Hlcs	down
	Ddx51	up		Ncor2	down
	Vmn1r14	up		Stpg4	down
	Tsc1	up		Olfr816	down
	Cmc4	up		Tat	down
	Tmx2	up		Kyat1	down
	Prkcd	up		Sirt1	down
	Gripap1	up		Krt40	down
	Ttc5	up		Inka1	down
	Gckr	up		Muc1	down
	Phf14	up		Efcab5	down
	Rnf144a	up		Camk2b	down
	Tas2r104	up		Zfp90	down
	Tpbpa	up		Hoxc6	down
	Smurf1	up		Olfr1511	down
	Ddx3x	up		Scnn1b	down
	Vmn1r33	up		Spen	down
	4930558K02Rik	up		Oas1h	down
	Aatk	up		Rbck1	down
	Msl3	up		Washc4	down
	Parg	up		Arhgap4	down
	Ch25h	up		Oas1e	down
	Nsun2	up		Cdca3	down
	Usp13	up		6430571L13Rik	down
	Pmepa1	up		Olfr76	down
	4430402I18Rik	up		Abl2	down
	Stpg1	up		Apol7c	down
	Hspa5	up		Lyrm2	down
	Eif2s2	up		Olfr524	down
	Klrb1c	up		Sstr5	down
	Atp6ap1l	up		Pnpla3	down
	Crtc2	up		Pef1	down
	L3mbtl2	up		Mef2b	down
	Alg2	up		P4ha2	down
	Upk3bl	up		Lelp1	down
	Ampd1	up		Hipk4	down
	0610040J01Rik	up		Bnip3l	down
	Olfr301	up		Mcpt9	down
	Zfp961	up		Itgb4	down
	Kidins220	up		Olfr1208	down
	Rrh	up		Ston2	down
	Mecp2	up		Kmt2b	down
	Aqr	up		Actg2	down
	Hnrnpul2	up		Gm30083	down
	Olfr32	up		Zfp729b	down
	Mepce	up		Spata31d1d	down
	Leprotl1	up		Spag16	down
	Mtr	up		Avpr2	down
	Zfp30	up		Oosp2	down
	Map2k5	up		Ccdc74a	down
	Mbnl2	up		Alpl	down
	Slc50a1	up		Tpgs2	down
	Tgfbr3	up		Gper1	down
	Atp23	up		Ppfia2	down
	Rbfox2	up		Crygd	down
	Zfp703	up		Actl11	down
	Mfsd6l	up		Olfr1386	down
	Sorl1	up		Eqtn	down
	Lsm14a	up		Mtmr2	down
	Gnao1	up		4930502E18Rik	down
	Cnot7	up		Ggact	down
	Chmp3	up		Zfyve28	down
	Acaa1a	up		Prrt2	down
	Rab28	up		Gm17783	down
	Dcaf17	up		Lrch1	down
	Cdc25b	up		Acy1	down
	Ttpa	up		Cdkl4	down
	Lmtk2	up		Cldn9	down
	9530068E07Rik	up		Dnase1l2	down
	Ppp1r1b	up		Ube2t	down
	Brd1	up		a	down
	Dab2	up		Parva	down
	Snrpd2	up		Vmn2r23	down
	Foxd1	up		Odf1	down
	Eif4e1b	up		Rpl35a	down
	Coq8b	up		Aldh1a7	down
	Sorcs1	up		Cabp4	down
	Srpk2	up		Mei1	down
	Dock6	up		Tcl1	down
	Plgrkt	up		4931409K22Rik	down
	Sepsecs	up		Actr1b	down
	Zfp524	up		Nt5e	down
	Cgnl1	up		Igdcc4	down
	Klf17	up		Pik3c2b	down
	Il7r	up		Nacc2	down
	Olfr357	up		Blzf1	down
	Far1	up		2010003K11Rik	down
	Cyp51	up		Ldlrap1	down
	Nop14	up		Psmb11	down
	Slc9a6	up		Pfn1	down
	Ubqln1	up		Sde2	down
	Csf3r	up		Gm21958	down
	Dmtn	up		Gpr85	down
	Olfr1102	up		Gm3443	down
	Olfr733	up		Mettl11b	down
	Cbl	up		Zfp740	down
	Commd3	up		Gm5849	down
	Msrb2	up		Fam53c	down
	Ints1	up		Hipk2	down
	Malt1	up		Olfr1402	down
	Oraov1	up		Fchsd2	down
	Olfr142	up		Atf4	down
	Rab3gap1	up		Ube4a	down
	Iqcf3	up		Ctsg	down
	2610008E11Rik	up		Slc51b	down
	Rab19	up		Hba-x	down
	Ern1	up		Atg7	down
	Trmt13	up		H2al2a	down
	Tnfaip8l3	up		Ada	down
	5430403G16Rik	up		Gpr146	down
	AC133488.1	up		Srpk1	down
	Pilra	up		Blk	down
	Zbtb21	up		Itgad	down
	Hspe1	up		Cfap126	down
	Grb2	up		Hoxd4	down
	Gm9821	up		Sema6a	down
	Wdr77	up		Mcidas	down
	Eif4e2	up		Dusp16	down
	Olfr490	up		Abcd3	down
	Olfr1107	up		Kcnh6	down
	Fam219b	up		Pus1	down
	1700030J22Rik	up		Aloxe3	down
	Mdp1	up		Fut2	down
	Gpat4	up		Sgcd	down
	Gclc	up		Trim29	down
	Fam129a	up		Chd2	down
	Cdyl2	up		Cct2	down
	Tcl1b5	up		Trub2	down
	Snx13	up		4930504O13Rik	down
	Acadl	up		Vmn1r201	down
	Rpl5	up		Cx3cl1	down
	Ddx24	up		Klrk1	down
	Cspg4	up		Amfr	down
	Olfr109	up		Ifnar2	down
	Mylk	up		Dzank1	down
	Tmem218	up		Reg3b	down
	Mtrr	up		Sh2b3	down
	Ttll9	up		Zfp652	down
	Ldhb	up		Ccr8	down
	Zfp708	up		Pdcd1	down
	Cbx6	up		Fam186a	down
	Zfp422	up		Dnajb7	down
	Pex5l	up		Lrrc3	down
	Tom1l2	up		Ddr1	down
	Cdh7	up		Mterf1a	down
	Zfp397	up		Whamm	down
	Tgm1	up		Kcnrg	down
	Vmn2r124	up		Slc11a2	down
	St7	up		Nrl	down
	Cox7a2	up		Tppp3	down
	Map4k5	up		Gsto2	down
	Arap3	up		Stag2	down
	Pla2g15	up		1110051M20Rik	down
	Tgfb3	up		Mical1	down
	Gm17509	up		Adgrg6	down
	Trip12	up		Gm765	down
	Gpr158	up		Olfr1500	down
	Sft2d2	up		Zan	down
	Ms4a6c	up		Elp3	down
	Cyp46a1	up		Eml3	down
	Gm5580	up		Prps2	down
	Dll1	up		Sox17	down
	Nemp2	up		Hapln4	down
	Zbtb14	up		Gm9887	down
	Napg	up		Gas2	down
	Themis2	up		Dnase2a	down
	1700007K13Rik	up		Defb28	down
	Atp5a1	up		Zp3	down
	Cnnm4	up		Slc46a2	down
	Tbr1	up		Wdr49	down
	Epb41l2	up		Olfr734	down
	Leo1	up		Clec12a	down
	Stk11	up		Nfxl1	down
	Zc2hc1b	up		Ndufs1	down
	Ubap2	up		Arhgap10	down
	Med7	up		Bcas2	down
	Vangl1	up		Zfp296	down
	Rasd1	up		Unc45a	down
	Rab26	up		Olfr654	down
	Tha1	up		H2-Ke6	down
	Vwce	up		Chd7	down
	Cd209e	up		Ablim3	down
	Saraf	up		Arhgef28	down
	2700097O09Rik	up		Nuf2	down
	Scai	up		Chrm4	down
	Irx4	up		Gm11634	down
	Tmpo	up		Myh7	down
	Akr7a5	up		Glb1l	down
	Hmbs	up		Gsk3b	down
	Nyap2	up		Rbp4	down
	Atg2a	up		Myh2	down
	Tmem130	up		Tsx	down
	Map9	up		Rab37	down
	Dynll1	up		Glyctk	down
	Ntrk3	up		Reep3	down
	Bricd5	up		Cryge	down
	Tspan6	up		Gm9747	down
	Scoc	up		Arl4d	down
	Bcl2l14	up		Mef2d	down
	Tm7sf3	up		Dmrtb1	down
	Laptm4a	up		Zfp9	down
	Polr2m	up		Ttyh1	down
	Gm7879	up		Cpne1	down
	Nfix	up		Igsf9b	down
	Glyctk	up		Med12l	down
	Ubxn8	up		Birc7	down
	Spaca7	up		Wnt7b	down
	Rtn4	up		Kat6a	down
	Ldah	up		Sstr3	down
	Olfr536	up		Mrpl30	down
	Fmod	up		Det1	down
	Rhno1	up		Cdh24	down
	Gng13	up		Ceacam3	down
	Laptm4b	up		Cyp2d11	down
	Foxo6	up		Olfr607	down
	Mindy2	up		Ppp1r14d	down
	Acadsb	up		Vsx1	down
	Wdtc1	up		Cntn5	down
	Ipo7	up		Gatad2b	down
	Disp3	up		Slc5a6	down
	Mgrn1	up		Asap1	down
	Pitrm1	up		Dclre1a	down
	Atxn7l3b	up		Cd69	down
	Slitrk2	up		Prodh	down
	Wwp2	up		Ttl	down
	Tbl1x	up		Gosr2	down
	Stx3	up		Pnliprp1	down
	Ndufv2	up		Gpr152	down
	Gbp7	up		Cep295nl	down
	Grrp1	up		Khk	down
	Hey2	up		Lipe	down
	4931428L18Rik	up		1700123O20Rik	down
	Nfkbid	up		Kcng1	down
	Rerg	up		Ei24	down
	Lhx1	up		Eri2	down
	Esf1	up		Tspear	down
	Ehd4	up		Larp1	down
	Pdzrn3	up		Nrxn1	down
	Zfp773	up		Cyp2r1	down
	Cdh16	up		Gm5617	down
	Itga7	up		Fam169b	down
	Nusap1	up		Gpr108	down
	Nkx1-2	up		Klhl6	down
	Spaca9	up		Kdm5c	down
	Msl1	up		Nr2f2	down
	Sel1l	up		Clrn1	down
	Brd8	up		Dab2	down
	Pgbd1	up		Ppp1r1b	down
	Cdh22	up		Naip6	down
	Zcchc3	up		Poli	down
	Ppp5c	up		Dbndd1	down
	Asb7	up		Pkd2	down
	Ccl24	up		Tspan4	down
	Zfp947	up		Sebox	down
	Pip4k2b	up		Tmem52	down
	Snai1	up		Nus1	down
	Aoc2	up		Rai1	down
	Tnfrsf9	up		Nrip2	down
	Tm9sf2	up		Mrgprh	down
	Hist3h2ba	up		Rspo1	down
	Il27	up		Arfip2	down
	Vmn2r24	up		Hoxb13	down
	Fignl2	up		D3Ertd254e	down
	Riok3	up		Tmem201	down
	Dact2	up		Cd200r2	down
	Psmd6	up		Olfr294	down
	Slc35f4	up		Dgkq	down
	Lce1k	up		Olfr316	down
	Trim45	up		Isx	down
	Lman2	up		Dpp6	down
	Mdh1b	up		Foxk2	down
	Aanat	up		Cdk18	down
	Cpxm2	up		Ppp4r1	down
	Clec14a	up		Rad21l	down
	Padi6	up		Il18bp	down
	Ptgs1	up		Epb41l4a	down
	Vamp1	up		Inka2	down
	Fuca1	up		Esyt3	down
	Ppp4r3a	up		Rab8a	down
	Supt7l	up		Msi1	down
	Mafb	up		Ajap1	down
	Ptpra	up		Ms4a18	down
	Med23	up		Cd3g	down
	Olfr63	up		Cd1d1	down
	Kcnk10	up		Lrp11	down
	Adarb2	up		Lmntd1	down
	C2cd2	up		Plekhm3	down
	Ifna13	up		A730015C16Rik	down
	Hcrtr2	up		Gm12888	down
	Gm5737	up		Vmn1r45	down
	Psip1	up		Cct5	down
	Nosip	up		Lef1	down
	Trmt9b	up		Gnrhr	down
	Usp18	up		Tm9sf1	down
	Fgf3	up		Olfr1090	down
	Sft2d1	up		Gtpbp2	down
	Zfp426	up		4930438A08Rik	down
	Msra	up		Alkal1	down
	Ptprj	up		Cd79a	down
	Tnfrsf8	up		Igfl3	down
	Msgn1	up		Plac8	down
	Kcnj5	up		Mapk12	down
	Desi2	up		Arvcf	down
	Aspg	up		Apcs	down
	Itk	up		Olfr223	down
	Ufsp1	up		Rpl3l	down
	Slc25a48	up		E130218I03Rik	down
	Ccl22	up		Dhx58	down
	Lgi3	up		Vmn1r115	down
	Cdv3	up		Nova2	down
	Myo7a	up		Egr2	down
	Ormdl1	up		Txnrd3	down
	Tbc1d9	up		Peg10	down
	Cptp	up		Rfng	down
	Ythdf1	up		Cnih3	down
	Mpzl1	up		Klk9	down
	Tln1	up		Galnt11	down
	Rnf17	up		Pdzk1	down
	Dhrs4	up		Gata4	down
	Kcne3	up		Sema3b	down
	Ttc9	up		Scyl1	down
	Ppp2r2d	up		Brsk1	down
	Glis2	up		Kcnk2	down
	Ehmt1	up		Slc16a7	down
	Dcp1b	up		Tacc3	down
	Rp9	up		Tssk3	down
	Sapcd2	up		Terb1	down
	Zfp324	up		Cyp2f2	down
	Ccdc192	up		Slc6a17	down
	Azin1	up		Snx12	down
	Arel1	up		Lpo	down
	Txnl4a	up		Oog3	down
	Cebpe	up		Tmem69	down
	Ankrd36	up		2010109A12Rik	down
	Cfl2	up		Pip5kl1	down
	Sfxn2	up		1700008O03Rik	down
	Elf2	up		Ddt	down
	Grid2ip	up		Prr14	down
	Smap2	up		Tecpr2	down
	Fam241b	up		Zim1	down
	Ankrd2	up		Snx29	down
	Tbc1d12	up		Idh3a	down
	Pfdn5	up		Atp5c1	down
	Rtl5	up		Dmgdh	down
	Gpr25	up		Camkv	down
	Slc35e2	up		Krtap15	down
	Serpinh1	up		Ppm1f	down
	Casp6	up		Aym1	down
	Ppp4c	up		Cd300c2	down
	Csn1s2b	up		Ppip5k1	down
	Spon1	up		Dhrs7b	down
	Ap1m1	up		Ccdc28b	down
	Tmem38b	up		Zbbx	down
	Ap3d1	up		Olfr123	down
	Abcb11	up		Rinl	down
	Bsdc1	up		Cd37	down
	Ankrd16	up		Neu4	down
	Cacnb2	up		Nek8	down
	Olfr129	up		Mns1	down
	Scml4	up		Rbpms2	down
	Nacc2	up		Npr1	down
	Chchd5	up		Cyb561a3	down
	Mmadhc	up		E430018J23Rik	down
	Nfya	up		A730049H05Rik	down
	Ppp1r13b	up		Gfod1	down
	Srrm1	up		Gjb1	down
	Zic2	up		Olfr90	down
	Olfr495	up		Ccdc93	down
	Ttc39d	up		Pcgf3	down
	Tbcel	up		Als2	down
	Ccz1	up		Syn2	down
	Ablim1	up		Rbbp6	down
	Rsad2	up		Gtpbp4	down
	Cops8	up		Ric8a	down
	Chil6	up		4930467E23Rik	down
	Ptgdr2	up		Mipol1	down
	Tpst1	up		Ell	down
	Zg16	up		Cypt3	down
	Fam219a	up		AU040320	down
	D10Jhu81e	up		Stk33	down
	Med11	up		Sec1	down
	Ncan	up		Plce1	down
	Nol7	up		Usf1	down
	Wfdc21	up		Jpt1	down
	Dpys	up		Rexo1	down
	Nme6	up		Ppp1r18	down
	Gpr150	up		Bicd2	down
	Pglyrp2	up		Fmo3	down
	BC025920	up		Mmel1	down
	Slc12a6	up		Hcfc1r1	down
	Kdm5a	up		Snrpa	down
	Angpt1	up		Chtf8	down
	Gm15130	up		Sh3yl1	down
	Atp2b2	up		Ampd2	down
	Fam181a	up		Shox2	down
	Phf19	up		Olfr430	down
	Adcy3	up		Ung	down
	Lrrc32	up		Zfp936	down
	Foxb1	up		Pik3r3	down
	Rgs7	up		Lgsn	down
	Mob1b	up		Vmn1r66	down
	Gpatch4	up		Erc2	down
	Gm11938	up		Tll1	down
	Kif4	up		Trim35	down
	Arrdc3	up		Fancg	down
	Gm14406	up		Gm20219	down
	Psmd14	up		Vav1	down
	Leng9	up		Cntn3	down
	Pmch	up		Vmn2r70	down
	Suv39h1	up		Ranbp17	down
	Mucl3	up		Rtl4	down
	Gm28042	up		Mmd2	down
	Mrs2	up		Ferd3l	down
	Scn5a	up		Lpar1	down
	Magel2	up		Olfr106-ps	down
	Nsmf	up		Rassf2	down
	Fam180a	up		Tmed10	down
	Ppp3cb	up		Gal3st1	down
	Exoc8	up		Prss33	down
	Dopey2	up		H2-DMa	down
	Dlgap2	up		Prx	down
	Ydjc	up		Lrrc41	down
	Tnfrsf1b	up		Fam91a1	down
	Srsf1	up		Olfr649	down
	Gpd2	up		Atp8b4	down
	Tut4	up		Rbm38	down
	Ms4a12	up		Mup3	down
	Pnpla5	up		Tmem88	down
	3110001I22Rik	up		Slc35c1	down
	Smarcal1	up		Tmc6	down
	Galnt6	up		Tmem175	down
	Adam15	up		Ly6g5c	down
	Dennd5b	up		Slfn3	down
	Snrpd1	up		Cd44	down
	Nat8f6	up		Hand1	down
	Fdxacb1	up		Lzic	down
	Ogdh	up		Olfr1056	down
	Cyb5r3	up		1700019A02Rik	down
	Grpel1	up		Rpl39l	down
	Drd3	up		Thoc6	down
	Zfp292	up		Cysrt1	down
	Pih1d2	up		Pepd	down
	Fry	up		Poc1b	down
	Tmem64	up		Fance	down
	Gm4744	up		Tdrd6	down
	Fgf10	up		Herpud1	down
	Olfr910	up		Rab3il1	down
	Fn3krp	up		Slc29a1	down
	Dync2li1	up		Ceacam5	down
	Tpd52l1	up		Satb2	down
	Igsf9	up		Klhl40	down
	Vstm2l	up		Lce1l	down
	Mmaa	up		Mup6	down
	Nrtn	up		Dlgap2	down
	Cdkn2a	up		Adam12	down
	Klhl24	up		Zfp456	down
	Nkx6-2	up		Tab1	down
	4930595M18Rik	up		Atp5k	down
	Pcdhb8	up		Lingo4	down
	Sec11c	up		Stk35	down
	Gm11562	up		Psg19	down
	Msantd4	up		Gm48552	down
	Cops2	up		Auts2	down
	Rbmx2	up		Pnliprp2	down
	Cdc42se1	up		Tbx20	down
	Nectin2	up		Ly6g6c	down
	Fbxo42	up		Mgat5b	down
	Chordc1	up		Celsr3	down
	Bscl2	up		Gfpt1	down
	Gpd1l	up		Trappc4	down
	Mdc1	up		Zscan18	down
	Cnst	up		Hif3a	down
	Atp6v0e2	up		Prop1	down
	Lnx1	up		Ngb	down
	Krr1	up		Ddx5	down
	Dph6	up		Gdf2	down
	Lingo3	up		Ccdc110	down
	Lgals8	up		Plekhn1	down
	Pin1	up		Psmb8	down
	Olfr275	up		Bckdhb	down
	S100a7a	up		Tes	down
	Nomo1	up		Btg1	down
	Tppp	up		Ank2	down
	Ormdl2	up		F9	down
	Ccdc88b	up		Ulbp1	down
	Kcnk7	up		Fbxo15	down
	Rnf181	up		Mmachc	down
	Gpx1	up		Apba1	down
	Zfp563	up		Tceal9	down
	Trappc8	up		Sult1d1	down
	Lhfpl3	up		Olfr91	down
	Tuba4a	up		Cept1	down
	Rap1gds1	up		Aldoc	down
	Atp5s	up		Olfr56	down
	Cdipt	up		Bmp6	down
	Gm16181	up		Fbxl22	down
	Zfp780b	up		Tbxa2r	down
	Gm35549	up		Cpeb4	down
	Kcna5	up		Tssk1	down
	Tmem183a	up		Dlgap5	down
	Tgfa	up		Mib2	down
	Prpf31	up		4931414P19Rik	down
	Gpr50	up		Olfr360	down
	Tnfsf12	up		Itk	down
	Tmem92	up		Gm20481	down
	Prkg1	up		Syngr2	down
	Otud7b	up		Bbip1	down
	Faap24	up		Gm10061	down
	Nudt14	up		Snorc	down
	Gskip	up		Smad4	down
	Taf1c	up		Ttc23l	down
	Rnf227	up		Mycbp2	down
	Ethe1	up		Cdk2ap2	down
	Kbtbd7	up		Ccl19	down
	Tle6	up		Slc35b2	down
	Agps	up		Anxa8	down
	Atxn1l	up		Cobl	down
	Zfp69	up		Agap1	down
	Stk38l	up		Cep95	down
	Ado	up		Fbxo22	down
	Wnt6	up		Zdhhc25	down
	Nfkbiz	up		Mmp27	down
	Calb1	up		Ncstn	down
	Dlg3	up		Tex13c3	down
	Slk	up		Wfs1	down
	Nfam1	up		Top3a	down
	Xbp1	up		Hist1h3c	down
	Dnase1l3	up		Fpgs	down
	Emb	up		Setdb1	down
	Mindy4	up		Gpr142	down
	Fance	up		Gps2	down
	Wdr24	up		Slc25a28	down
	Depdc7	up		Sptlc3	down
	Gm4907	up		Coq8b	down
	Atp11a	up		B3gnt4	down
	Polr2e	up		Chrd	down
	Cep44	up		Ehd3	down
	Gm35060	up		Phf21a	down
	Gls	up		Lag3	down
	Psmd4	up		Olfr140	down
	Olfr1025-ps1	up		Zfp36l1	down
	Castor1	up		Tmem248	down
	Dek	up		Pax8	down
	Cul4b	up		Olfml2a	down
	Pcdhb10	up		Gm10577	down
	Myef2	up		Wnt10a	down
	C1d	up		Casr	down
	Efcab1	up		Gm4707	down
	Uso1	up		Kcnk12	down
	Gck	up		Nsmce3	down
	Mamdc4	up		Tmem26	down
	Pcsk7	up		Cdc42ep4	down
	Stk3	up		Pla2g6	down
	Pla2g2d	up		Rpgrip1	down
	Vps72	up		Ogdh	down
	Osbp	up		Pex5l	down
	Sdf4	up		Cyp3a11	down
	Metap1	up		Cxcr6	down
	Atad1	up		Chat	down
	St8sia5	up		Gip	down
	Rac1	up		Kl	down
	Thap1	up		Cd2bp2	down
	Fyn	up		Noxred1	down
	Emc9	up		Rgs8	down
	Scmh1	up		Ankrd52	down
	St8sia1	up		Ctc1	down
	4930550C14Rik	up		Gm10153	down
	Gk5	up		Ramp2	down
	Zfp384	up		Itgb2	down
	Selenoh	up		Slc25a13	down
	St13	up		Lrtm2	down
	Vps16	up		Nudt6	down
	Smpdl3b	up		Zfp275	down
	Rab10	up		R3hdm2	down
	Ikzf5	up		Vmn1r20	down
	Car4	up		Ctla2a	down
	Msn	up		Gm12248	down
	Hbegf	up		Aptx	down
	Umodl1	up		Kdelc2	down
	Sec23b	up		Zfp184	down
	Mrpl19	up		Tmem200a	down
	Vps52	up		Dennd4b	down
	4930453N24Rik	up		Epn2	down
	Ankrd13a	up		Anks6	down
	Ptger4	up		Zbtb42	down
	Mus81	up		Ripply2	down
	Olfr1369-ps1	up		Nrde2	down
	Cfhr1	up		Krt31	down
	Dcdc2a	up		Kbtbd3	down
	Fbxw2	up		Hist2h2ac	down
	Map6	up		Olfr330	down
	Olfr747	up		Tmem237	down
	Kcnmb4	up		Ephb1	down
	Cox19	up		Sh3rf2	down
	Zcchc10	up		Slc38a10	down
	Ctps2	up		Stk25	down
	Pcdh8	up		Rufy4	down
	Qars	up		Tepp	down
	Gm10024	up		Umad1	down
	Gpx3	up		Atp12a	down
	Rad51ap2	up		Nek6	down
	Mrrf	up		Wnt8a	down
	Tacr2	up		Pfkfb3	down
	H2afz	up		Sulf1	down
	Igsf1	up		Atxn7l3	down
	Adgrb3	up		Wscd1	down
	Cd276	up		Nr1h2	down
	Csnk1g2	up		Armc5	down
	Syap1	up		Jdp2	down
	Ezr	up		3100002H09Rik	down
	Rhot2	up		Mgat5	down
	Psap	up		Plekhm1	down
	Angptl1	up		Fstl4	down
	Kcnh7	up		Shank3	down
	Slc15a1	up		Krt8	down
	Mrpl58	up		Krt6b	down
	Gabrg2	up		Stat6	down
	Hjurp	up		Commd1	down
	Ifi205	up		Gm14862	down
	Syde2	up		Slc6a20a	down
	Abraxas2	up		Fam53a	down
	Ephb1	up		Smtn	down
	Wdr1	up		Olfr803	down
	Map3k1	up		Arpc3	down
	Dctn4	up		Stard9	down
	Trem2	up		Vmn2r83	down
	Oma1	up		Dnase1l1	down
	Gng12	up		Caln1	down
	Cdc26	up		Dusp5	down
	Apoh	up		Scgb2b21	down
	Fsip1	up		Fis1	down
	Man1b1	up		Epyc	down
	Rmnd5a	up		Olfr1193	down
	Zdhhc14	up		Aoc1	down
	Asb9	up		Mst1r	down
	D430041D05Rik	up		Slc25a41	down
	Olfr787	up		Thyn1	down
	Klk7	up		Arid3b	down
	Sdc4	up		Gfra2	down
	Rbm26	up		Snx32	down
	Pi16	up		Chrna7	down
	Derl2	up		Gm8251	down
	Sh3tc1	up		Pecr	down
	Glp2r	up		Mrps11	down
	Dpyd	up		Pramel7	down
	Clk4	up		Gm4881	down
	Mpeg1	up		Sox4	down
	Scamp3	up		4930452B06Rik	down
	Lgals12	up		Hmg20b	down
	Dnajc3	up		Dpy19l1	down
	Rundc1	up		Fiz1	down
	Arpc5l	up		Taar5	down
	Camkmt	up		Zfp74	down
	Gpx6	up		Olfr410	down
	Ctsm	up		Mt2	down
	Elovl7	up		Sox3	down
	Gm9758	up		Adra1d	down
	Cdk5r1	up		Pik3r6	down
	Ppp2r3d	up		Ces2f	down
	Tbc1d22a	up		Vrtn	down
	Selp	up		Tesk2	down
	Aco2	up		Rtn4rl2	down
	Fzd1	up		Sncg	down
	Prss23	up		Enpep	down
	Kirrel3	up		Agbl4	down
	Zbed3	up		Ldlrad4	down
	Cog5	up		Rtl10	down
	Trappc13	up		Rtkn2	down
	Mvp	up		Asl	down
	Uqcc3	up		Pax1	down
	Gm13089	up		Eno3	down
	Erg28	up		Hmgb3	down
	Dscc1	up		Dzip1	down
	Slc5a7	up		Trmt61a	down
	Arxes1	up		Eral1	down
	2300003K06Rik	up		Dnal4	down
	Copg1	up		B3gnt8	down
	Sgsm3	up		Sec61g	down
	Pak7	up		Kmt2e	down
	Micu1	up		Slc6a2	down
	Ier3	up		Sct	down
	Ubr1	up		Lce3a	down
	Tnpo3	up		Pde4dip	down
	Lmo3	up		Fmo5	down
	Mfsd14a	up		Mocos	down
	Mrm3	up		Clk1	down
	Ggt6	up		Oas1f	down
	Prim2	up		Pou1f1	down
	Gsta4	up		Gm10961	down
	Clspn	up		Adamts19	down
	Fam204a	up		Retnlg	down
	Gne	up		Pip5k1a	down
	Wtap	up		Gata1	down
	Ttyh1	up		Arhgap6	down
	Arid5b	up		Kcnab2	down
	Gm42372	up		Olfr1055	down
	Serpina3b	up		Cela2a	down
	Arfgef3	up		Vps9d1	down
	Mblac1	up		Rnf13	down
	Tyr	up		Defb9	down
	Fitm2	up		Irf2	down
	Trim5	up		Caprin1	down
	Uqcc2	up		Ralgps2	down
	Kdm2a	up		Cdan1	down
	Ptprm	up		Eif5a	down
	Bcan	up		Spink2	down
	Htr1f	up		Ggn	down
	Il5ra	up		Rpl27a	down
	Rasgrp3	up		Dedd2	down
	Spns3	up		Src	down
	Ireb2	up		Hunk	down
	Cyth2	up		Srrm3	down
	Hesx1	up		Nxpe4	down
	Nov	up		Foxj2	down
	Fam126b	up		Mfsd4b4	down
	Bbs1	up		Zfp451	down
	Wipf3	up		Ankrd24	down
	Tns3	up		4930470P17Rik	down
	Gprin2	up		Ulk1	down
	Nefh	up		Olfr1163	down
	Rnf130	up		S100a11	down
	Jagn1	up		Slc25a45	down
	Tmem267	up		Tmem119	down
	Ranbp9	up		Irak2	down
	Nr3c1	up		Gm20403	down
	P3h4	up		Gm6377	down
	Olfr597	up		Capzb	down
	Gm26727	up		Epha8	down
	Tmeff2	up		Sp6	down
	Zfp334	up		Phkg2	down
	Chst4	up		Cep76	down
	Dscam	up		Cpm	down
	Poc5	up		Olfr1162	down
	Plcb4	up		Mycs	down
	Dpp6	up		Gm4763	down
	Lynx1	up		Pkdcc	down
	Plpbp	up		Olfr615	down
	Tuft1	up		Has1	down
	A030005K14Rik	up		Wfdc2	down
	Notum	up		Cux2	down
	2510002D24Rik	up		Inpp5j	down
	Tas1r1	up		Art3	down
	Calhm6	up		Nxf1	down
	Aldh1a1	up		Rab7b	down
	Palmd	up		Enoph1	down
	Bmp3	up		Ccdc159	down
	Dgkd	up		Cit	down
	Gpkow	up		Def6	down
	Isy1	up		Olfr18	down
	Mlec	up		Trim25	down
	Car11	up		Psmd13	down
	Inhbc	up		Prl4a1	down
	Pigh	up		Olfr1504	down
	Nipal2	up		Ppargc1b	down
	Gramd1b	up		Pbx2	down
	Gabra6	up		Olfr573-ps1	down
	Npdc1	up		Usp5	down
	Sowahc	up		Fras1	down
	G3bp2	up		Olfr1167	down
	Ppp1r17	up		Pgbd5	down
	Snx6	up		Ptpdc1	down
	Ythdc1	up		Fam50b	down
	D17Wsu92e	up		Zfp128	down
	Olfr12	up		Il15	down
	Cenpe	up		Rhou	down
	Olfr477	up		Ccdc166	down
	Zfp46	up		AI854703	down
	Chmp5	up		Lrch3	down
	Rragb	up		Zfp277	down
	Krtap5-4	up		Fam57b	down
	Olfr1443	up		Il5	down
	Baalc	up		Sostdc1	down
	Klf3	up		Col16a1	down
	Pex12	up		Olfr1364	down
	Dgcr6	up		Pdzph1	down
	Racgap1	up		2810006K23Rik	down
	Akr1c13	up		Cracr2a	down
	Dlat	up		Plscr4	down
	Crnkl1	up		Kcnj3	down
	Fcgbp	up		Terb2	down
	Gpr6	up		Crp	down
	Susd2	up		Twf1	down
	Onecut2	up		Deaf1	down
	Brix1	up		Rasgef1b	down
	Eif3a	up		Rnf216	down
	Pcgf1	up		Sit1	down
	Kcnj2	up		Hk1	down
	Marc2	up		Ubiad1	down
	Pip4k2a	up		Card19	down
	Fabp7	up		Supt20	down
	Pnn	up		Stambp	down
	Ces1g	up		1700012P22Rik	down
	Ptp4a3	up		Capn13	down
	Eif5a2	up		Cryzl2	down
	Zfp719	up		Pnpo	down
	Mthfsd	up		Zfp449	down
	Fam167a	up		Kmt2a	down
	Orm3	up		Olfr175-ps1	down
	B230217C12Rik	up		Setd5	down
	Tmem106b	up		Tmem164	down
	2010005H15Rik	up		Puf60	down
	Krt18	up		Gm26558	down
	Klhl9	up		Tssk4	down
	Gm4985	up		Micu1	down
	Ctxn1	up		Polrmt	down
	Olfr390	up		Lsr	down
	Cdkl3	up		Pim2	down
	Ripor1	up		Baiap2l1	down
	Tulp4	up		Psmc4	down
	Ccdc13	up		Ppm1m	down
	Nlrp4c	up		Fgf6	down
	Mcm9	up		Nell1	down
	Kit	up		Mzf1	down
	Psmg2	up		Sec24a	down
	Fam102a	up		Urah	down
	Kera	up		Olfr27	down
	Hint3	up		Ago1	down
	Ppp2r2c	up		Ptbp1	down
	B4galnt3	up		Gm10428	down
	Wnt2	up		Dpep3	down
	Cfap36	up		Fut7	down
	Bphl	up		Zfp683	down
	B9d1	up		Wdr19	down
	Ccs	up		Gfy	down
	Rab33a	up		Otud5	down
	Crmp1	up		Olfr522	down
	Zdhhc11	up		Vmn2r59	down
	Nars2	up		Serpina16	down
	Pnma5	up		Notum	down
	Thap11	up		Myoz3	down
	Zfp273	up		Trim27	down
	Cr1l	up		Afap1l2	down
	Nfkb2	up		Crhr1	down
	CK137956	up		Nmrk2	down
	Sncb	up		Trim72	down
	Slc23a3	up		Lpcat4	down
	Tdp2	up		Kif7	down
	Fabp4	up		Dst	down
	Ncoa2	up		Dlx6	down
	Kcnj4	up		Rfc4	down
	Fam71d	up		Defb13	down
	Ndufb9	up		Ttc17	down
	Skp1a	up		Fhod1	down
	Abcb10	up		Efs	down
	Gramd4	up		Clcn4	down
	Tmod4	up		Vmn1r9	down
	Cyp1a1	up		Apopt1	down
	Ube2m	up		Sapcd1	down
	Yrdc	up		Birc2	down
	Gm26566	up		Bglap3	down
	S100a6	up		Dhrs13	down
	Wiz	up		Trim55	down
[truncated: 8,509 more rows]
