# Supplementary material for: Transcriptomic Profile Analysis of Brain Tissue in the Absence of Functional TRPM8 Calcium Channel
Source: Biomedicines. 2024 Dec 31;13(1):75. doi: 10.3390/biomedicines13010075 (PMC11760472; doi:10.3390/biomedicines13010075)
Supplement: Supplementary file 1 [file biomedicines-13-00075-s001.zip › SupplementaryTable S2.xlsx]

## Sheet: MethylatedlncRNA
	Hypomethylated			Hypermethylated
	GeneSymbol	Regulation		GeneSymbol	Regulation
	Hgd	down		RP23-67H24.1	up
	Ttc4	down		Ppp1r13b	up
	Cfap77	down		AC102895.1	up
	RP23-441D9.4	down		RP23-127E21.1	up
	RP23-441D9.4	down		AC139846.1	up
	RP23-271G7.3	down		Lrif1	up
	RP23-52N17.1	down
	Mid1	down
	RP23-100C7.3	down
	RP24-104I20.5	down
	Tmem256	down
	Mid1	down
	Lppos	down
	RP24-313J18.5	down
	Slc8a1	down
	Bcorl1	down
	Hgd	down
	RP24-414G20.1	down
	RP23-336D20.8	down
	Dvl1	down
	Esr1	down
	Rbm3	down
	Elf2	down
	Acer2	down

## Sheet: MethylatedmRNA
	Hypomethylated			Hypermethylated
	GeneSymbol	Regulation		GeneSymbol	Regulation
	Zfp422	down		Pde4b	up
	Anks1	down		Trib3	up
	Rgl1	down		Myct1	up
	Amotl2	down		Mospd2	up
	Erlin1	down		Cdh9	up
	Zfp362	down		Anxa7	up
	Sipa1	down		Zfp953	up
	Manba	down		Nkapl	up
	Zfp629	down		Gabra2	up
	Sulf2	down		Fubp1	up
	Bcl9l	down		Dpep1	up
	Snip1	down		Olfr1232	up
	Ets1	down		Drd	up
	Col4a2	down		Larp7	up
	Ranbp3	down		Aif1	up
	Pla2g12b	down		Kansl1l	up
	Rai1	down		Wdfy1	up
	Elovl1	down		Pvr	up
	Fam214b	down		Tmem128	up
	Hk3	down		Tmem88b	up
	Vangl1	down		Ccdc89	up
	Elf2	down		Nexn	up
	Ncoa3	down		Card19	up
	Proser2	down		Syt6	up
	Slc6a9	down		Arpp21	up
	Zeb2	down		Exo1	up
	Ppp1r12b	down		Fv1	up
	Lingo3	down		Olfr1132	up
	Ric8	down		Trim5	up
	Ythdf1	down		RP23-341P11.7	up
	Spata13	down		Trim7	up
	Akap1	down		Khdrbs2	up
	Zfp532	down		Ndst4	up
	Pacsin3	down		Gpr88	up
	Elavl2	down		Foxb1	up
	Tcta	down		Naprt	up
	RP24-168G14.1	down		Ndufb10	up
	Fkbp14	down		Pdzd2	up
	Adgb	down		Iba57	up
	Rbm5	down		Lpxn	up
	Zpbp2	down		Poglut1	up
	Zfp773	down		Becn1	up
	Arhgap10	down		Hcrt	up
	Ncoa4	down		Casz1	up
	Frmpd1	down		Btbd9	up
	Smim22	down		Itgb3	up
	Dysf	down		Tmem125	up
	Txnrd3	down		Angptl7	up
	Gm17606	down		Gpr6	up
	Morf4l1	down		B3gnt5	up
	Acss3	down
	Stk40	down
	Zfp869	down
	Cstf2	down
	Fam234b	down
	Asb18	down
	Smox	down
	Plxna1	down
	Inpp5d	down
	Dennd6b	down
	Sh3yl1	down
	Gtf2ird2	down
	Tpcn2	down
	Ctps2	down
	AC161792.1	down
	Triobp	down
	Ap1g2	down
	Rps27	down
	Gpsm1	down
	Zfp36l3	down
	Mroh4	down
	Irak1	down
	Dkk3	down
	Stambpl1	down
	Zfp444	down
	Ahnak2	down
	Doc2a	down
	Inha	down
	Uba52	down
	Rhoa	down
	Ypel4	down
	Popdc2	down
	Rbpms	down
	Helz	down
	Ints11	down
	Lrrc55	down
	Cdc20b	down
	Slc19a3	down
	Rgs12	down
	Rnf141	down
	Dnajc5	down
	Tpbg	down
	Rnaseh2a	down
	Wdr89	down
	Bcor	down
	Sec23b	down
	Gphb5	down
	Slc35b3	down
	Bag6	down
	Tnk1	down
	Ophn1	down
	Pold4	down
	Aire	down
	Eif2s3y	down
	Upk1b	down
	P2ry14	down
	Hbb-bh1	down
	RP23-359F12.1	down
	Cabin1	down
	Agtr1a	down
	Ppp2r3d	down
	Tcp11	down
	Zfp882	down
	RP24-77E13.10	down
	Nipa2	down
	Fam96b	down
	Tor3a	down
	Pctp	down
	Apbb1	down
	Akt1s1	down
	Ms4a2	down
	Trmt61a	down
	Asphd2	down
	Ctdspl2	down
	Wnt10b	down
	RP24-93H15.3	down
	Fam160a2	down
	Irf3	down
	Sult2b1	down
	Klhl34	down
	Isyna1	down
	RP23-29K12.5	down
	Dclre1c	down
	Klk1b1	down
	Trnau1ap	down
	Wbscr27	down
	Misp	down
	Slc17a6	down
	Stk25	down
	Kmt2c	down
	Rab36	down
	Med16	down
	Ecsit	down
	Pprc1	down
	Gm2163	down
	Dusp13	down
	Trim9	down
	Crlf1	down
	Raet1d	down
	Olfr1180	down
	Zfp536	down
	Stk16	down
	Prss38	down
	Hmbox1	down
	Cnmd	down
	Pgls	down
	Xpo7	down
	Map9	down
	Apex1	down
	AC107707.3	down
	Pon3	down
	Tspan11	down
	Cep112	down
	Ten1	down
	Hes5	down
	Efl1	down
	St3gal4	down
	Gm47283	down
	Hras	down
	Tmem217	down
	Mybph	down
	Slc4a2	down
	Rnf14	down
	AC160535.1	down
	Hemk1	down
	Rbm10	down
	Olfr11	down
	Eri3	down
	Casp8	down
	Ap5z1	down
	Slc27a3	down
	Glp2r	down
	Olfr1438-ps1	down
	Eefsec	down
	Zfp579	down
	Gjb3	down
	Slc25a35	down
	Tmem86b	down
	Gde1	down
	Aph1c	down
	Tns1	down
	Dscaml1	down
	Nup98	down
	Rps15	down
	Apobec3	down
	Man2b2	down
